# Supplementary material for: Dopey1-Mon2 complex binds to dual-lipids and recruits kinesin-1 for membrane trafficking
Source: Nat Commun. 2019 Jul 19;10:3218. doi: 10.1038/s41467-019-11056-5 (PMC6642134; doi:10.1038/s41467-019-11056-5)
Supplement: Supplementary file 9 — Source Data [file 41467_2019_11056_MOESM9_ESM.xlsx]

## Sheet: Fig. 1
		Fig. 1g
										Values used in the graph
		GFP-Mon2
		No. of photo-bleaching steps	Experiment #1		Experiment #2		Experiment #3			mean	s.d.
			No.	Fraction	No.	Fraction	No.	Fraction
		1	6	0.0508475	12	0.115385	14	0.116667		0.0942996	0.0376361
		2	110	0.932203	91	0.875	106	0.883333		0.896846	0.030903
		3	2	0.0169492	1	0.00961538	0	0		0.00885485	0.00850013
		GFP-Dopey1
		No. of photo-bleaching steps	Experiment #1		Experiment #2		Experiment #3			mean	s.d.
			No.	Fraction	No.	Fraction	No.	Fraction
		1	187	0.954082	145	0.960265	138	0.932432		0.948926	0.0146149
		2	9	0.0459184	6	0.0397351	10	0.0675676		0.0510737	0.0146149
		3	0	0	0	0	0	0		0	0
		GFP-Dopey1/DMyc-Mon2
		No. of photo-bleaching steps	Experiment #1		Experiment #2		Experiment #3			mean	s.d.
			No.	Fraction	No.	Fraction	No.	Fraction
		1	19	0.191919	64	0.410256	47	0.348148		0.316775	0.112499
		2	79	0.79798	91	0.583333	87	0.644444		0.675253	0.11059
		3	1	0.010101	1	0.00641026	1	0.00740741		0.00797289	0.00190925

## Sheet: Fig 2.
			Fig. 2d						Fig. 2e
			Golgi intensity of Mon2 (arbitrary unit)						Golgi intensity of Dopey1 (arbitrary unit)
		cell ID	siRNA					cell ID	siRNA
			control	Dopey1	Mon2				control	Dopey1	Mon2
		1	6.41916e+06	5.35247e+07	1.62915e+06			1	3.37561e+07	3.35136e+06	7.73007e+06
		2	7.08339e+06	3.14081e+07	590426			2	4.14808e+07	2.8564e+06	1.10786e+07
		3	1.0643e+07	4.23181e+07	2.9942e+06			3	3.73407e+07	105401	6.44037e+06
		4	8.71844e+06	3.08538e+07	7.79591e+06			4	2.29087e+07	969095	9.19565e+06
		5	7.55824e+06	2.75615e+07	2.59974e+06			5	2.83748e+07	2.17795e+06	1.7994e+06
		6	5.9158e+06	2.85459e+07	9.32785e+06			6	2.69291e+07	3.48276e+06	7.11982e+06
		7	8.9402e+06	3.38893e+07	9.48828e+06			7	2.45427e+07	1.83771e+06	2.21149e+06
		8	1.49066e+07	3.32251e+07	770267			8	2.93679e+07	2.43087e+06	8.7979e+06
		9	1.03748e+07	3.34552e+07	5.15131e+06			9	2.20188e+07	1.76961e+06	1.06473e+07
		10	3.1212e+07	3.33327e+06	3.74839e+06			10	2.60279e+07	2.03925e+06	6.45245e+06
		11	3.51915e+07	1.92826e+07	1.79864e+07			11	2.72867e+07	1.29382e+06	7.72928e+06
		12	2.41757e+07	3.48771e+07	1.58712e+07			12	1.61214e+07	1.42752e+06	6.31831e+06
		13	4.60342e+07	1.53435e+06	1.02934e+07			13	1.55741e+07	1.61565e+06	1.39453e+06
		14	4.08362e+07	1.43311e+07	4.58634e+06			14	1.15232e+07	1.34574e+06	1.06674e+07
		15	3.71828e+07	3.38731e+07	1.12865e+07			15	4.16573e+07	1.39327e+06	3.57143e+06
		16	1.79648e+07	4.24481e+07	1.87815e+07			16	2.65295e+07	946014	1.07651e+07
		17	1.16742e+07	2.28182e+07	6.74847e+06			17	1.49173e+07	1.82136e+06	1.04578e+07
		18	2.51372e+07	2.60836e+07	4.0388e+06			18	3.42535e+07	138527	1.24638e+07
		19	4.23604e+07	1.39354e+07	9.345e+06			19	2.42163e+07	549281	9.94939e+06
		20	4.32347e+07	1.76695e+07	984897			20	2.77601e+07	155608	6.07953e+06
		21	3.2841e+07	1.61761e+07	8.96612e+06			21	3.03746e+07	1.04419e+06	1.18133e+07
		22	2.62641e+07	3.78671e+06	1.87529e+06			22	2.86837e+07	2.16112e+06	1.87094e+06
		23	3.55067e+07	2.83165e+07	2.8358e+07			23	2.20906e+07	1.18359e+06	7.39917e+06
		24	2.9806e+07	1.78427e+07	7.9413e+06			24	1.85565e+07	909678	9.12205e+06
		25	2.5692e+07	1.91016e+07	1.36898e+07			25	2.45585e+07	834633	4.8145e+06
		26	2.62178e+07	1.34348e+07	5.52465e+06			26	1.98985e+07	660388	9.31076e+06
		27	3.11259e+07	1.36956e+07	1.01024e+07			27	2.0759e+07	468032	6.62461e+06
		28	2.0315e+07	1.15182e+07	8.09362e+06			28	1.47343e+07	1.72841e+06	7.50353e+06
		29	4.37678e+07	1.28739e+07	5.07362e+06			29	2.25459e+07	3.65929e+06	1.88784e+06
		30	3.2737e+07	3.32379e+07	1.43684e+07			30	1.54416e+07	2.51123e+06	5.94108e+06
		31	3.2589e+07	3.41948e+07	7.28946e+06			31	1.53727e+07	1.77766e+06	6.94002e+06
		32	3.58853e+07	2.01932e+07	3.6715e+06			32	1.99889e+07	1.0647e+06	5.94467e+06
		33	1.94861e+07	1.56431e+06	2.43346e+06			33	1.46741e+07	1.03985e+06	4.79337e+06
		34	2.73212e+07	1.1943e+07	1.77614e+07			34	1.69258e+07	144645	4.63361e+06
		35	3.80616e+07	2.08845e+07	1.23487e+07			35	3.48172e+07	832820	2.79247e+06
		36	5.37251e+07	1.29255e+07	1.18768e+07			36	4.06378e+07	1.31832e+06	3.29155e+06
		37	2.51962e+07	1.76812e+07	1.32905e+06			37	2.78704e+07	1.55171e+06	6.34186e+06
		38	5.27744e+07	2.0562e+07	7.32143e+06			38	1.60666e+07	267793	6.08895e+06
		39	3.96064e+07	1.90522e+07	265494			39	9.09809e+06	647118	6.52574e+06
		40	2.31471e+07	1.31713e+07	1936532			40	2.86251e+06	1.2162e+06	7.53621e+06
		41	5.25275e+07	1.85433e+07	2.98366e+06			41	2.18604e+07	105678	2.35993e+06
		42	3.33114e+07	2.01253e+07	2.45205e+06			42	7.81587e+06	160461	5.86636e+06
		43	1.67843e+07	1.84217e+07	5.40249e+06			43	3.97088e+07	138951	1.90468e+07
		44	3.10655e+07	2.90828e+07	945154			44	2.3231e+07	917669	4.95587e+06
		45	3.45111e+07	2.17146e+07	988849			45	1.1681e+07	335789	4.02689e+06
		46	5.22897e+07	1.89592e+07	3.77054e+06			46	2.20357e+07	950361	7.56533e+06
		47	1.37872e+07	2.19049e+07	3.93652e+06			47	1.0646e+07	691320	5.31314e+06
		48	5.0375e+07	2.74732e+07	2.56488e+06			48	4.03288e+07	490429	9.28454e+06
		49	3.41927e+07	1.75965e+07	2.31848e+06			49	2.16945e+07	213053	6.20025e+06
		50	1.78208e+07	2.9315e+07	7.97227e+06			50	1.06234e+07	549321	6.82069e+06
		51	5.61927e+07	1.73142e+07	2.10944e+06			51	6.46784e+07	724662	2.82518e+06
		52	2.83001e+07	2.78067e+07	2.53312e+06			52	1.21859e+07	652247	9.04396e+06
		53	1.30181e+07	2.4759e+07	1.44342e+06			53	1.91123e+07	299876	5.45743e+06
		54	3.80523e+07	2.00808e+07	1.63305e+06			54	4.75609e+07	1.3142e+06	1.00084e+07
		55	1.89261e+07	1.49204e+07	833172			55	2.73208e+07	1.10063e+06	8.29967e+06
		56	4.01114e+07	1.61978e+07	4.85527e+06			56	4.42559e+07	844888	6.41345e+06
		57	1.61727e+07	9.57051e+06	3.73709e+06			57	8.88613e+06	149372	1.0105e+07
		58	2.87368e+07	5.11715e+07	1.7724e+06			58	6.01039e+07	1.45664e+06	8.3817e+06
		59	1.06427e+07	3.2605e+07	1.36079e+06			59	2.89897e+07	490371	3.92359e+06
		60	1.90839e+07	1.84797e+07	4.91775e+06			60	3.75199e+07	563980	1.2733e+07
		61	2.33376e+07	1.75364e+07	3.15398e+06			61	1.83891e+07	288968	1.19198e+07
		62	1.98801e+07	2.60876e+07	2.5522e+06			62	1.74956e+07	1.53545e+06	9.07513e+06
		63	1.62455e+07	1.88759e+07	4.17158e+06			63	1.01058e+07	632291	5.83914e+06
		64	1.24212e+07	2.08636e+07	5.68362e+06			64	1.95006e+07	369561	9.94409e+06
		65	2.71675e+07	1.76939e+07	2.32249e+06			65	3.35492e+07	604798	9.43546e+06
		66	1.13471e+07	4.37363e+07	4.05899e+06			66	1.75372e+07	74841.9	5.19917e+06
		67	2.17187e+07	1.9042e+07	7.43542e+06			67	1.57803e+07	599242	7.66755e+06
		68	1.11841e+07	3.23093e+07	9.09407e+06			68	7.96253e+06	541030	5.00029e+06
		69	2.50036e+07	2.25154e+07	7.95531e+06			69	2.79185e+07	1.83771e+06	6.24716e+06
		70	1.60043e+07	1.19999e+07	4.61072e+06			70	1.7132e+07	1.76837e+06	9.55427e+06
		71	2.64878e+07	2.70377e+07	2.22201e+06			71	1.36929e+07	417925	2.92805e+06
		72	1.70624e+07	1.30726e+07	6.57895e+06			72	4.20353e+07	1.13769e+06	2.83936e+06
		73	1.53413e+07	2.36947e+07	1.14897e+07			73	2.89345e+07	718081	2.81143e+06
		74	2.66757e+07	3.34998e+07	1.99395e+07			74	1.78961e+07	139060	3.50052e+06
		75	1.93763e+07	3.23258e+07	1.1083e+07			75	2.42049e+07	462855	8.36089e+06
		76	1.59977e+07	4.2563e+07	2.10441e+07			76	2.3086e+06	59947	7.46088e+06
		77	2.09245e+07	3.36515e+07	3.31072e+07			77	2.65253e+07	522136	5.44304e+06
		78	5.47194e+06	2.92414e+07	1.16554e+07			78	3.92722e+07	594500	1.18025e+07
		79	2.64566e+07	3.48341e+07	2.62614e+07			79	3.32943e+07	850043	1.85495e+07
		80	2.49213e+07	1.86593e+07	2.87133e+07			80	2.43805e+07	262356	1.36127e+07
		81	2.06208e+07	1.83571e+07	1.9936e+07			81	1.48605e+07	135769	1.03353e+07
		82	1.87185e+07	3.62664e+07	4.98251e+06			82	2.22997e+07	647025	1.77524e+07
		83	1.39425e+07	2.67409e+07	8.86575e+06			83	2.08874e+07	592960	1.50009e+07
		84	2.45734e+07	3.23552e+07	2.30613e+06			84	2.61778e+07	249574	1.57556e+07
		85	2.56242e+07	2.31975e+07	2.81429e+06			85	4.0092e+07	1.11616e+06	1.84635e+07
		86	8.0611e+06	3.17164e+07	6.80109e+06			86	3.55151e+07	1.18934e+06	1.72438e+07
		87	8.31923e+06	3.04678e+07	5.0445e+06			87	4.38341e+07	1.14673e+06	1.99586e+07
		88	2.19465e+07	2.91959e+07	24678962			88	3.18032e+07	1.04657e+06	5.30363e+06
		89	1.1317e+07	1.53188e+07	8.56251e+06			89	2.49639e+07	698522	4.44285e+06
		90	4.36445e+07	5.24012e+07	5.15131e+06			90	2.70815e+07	1.50379e+06	2.91815e+06
		91	5.96013e+07	4.42003e+07	1.79864e+07			91	3.13554e+07	4.13632e+06	5.95611e+06
		92	3.54117e+07	1.91526e+07	1.58712e+07			92	2.21204e+07	2.23917e+06	3.9803e+06
		93	2.909e+07	2.7189e+07	1.02934e+07			93	3.7074e+07	1.00182e+06	5.499e+06
		94	3.76089e+07	4.78651e+07	1.12865e+07			94	2.86936e+07	1.89973e+06	5.64656e+06
		95	3.46858e+07	2.99775e+07	1.87815e+07			95	3.80432e+07	1.8916e+06	8.56225e+06
		96	2.7817e+07	1.78666e+07	6.74847e+06			96	1.83132e+07	173579	7.60576e+06
		97	8.28397e+07	2.79305e+07	4.0388e+06			97	2.62977e+07	1.12215e+06	9.09306e+06
		98	3.05818e+07	2.08072e+07	9.345e+06			98	2.35386e+07	193935	5.72288e+06
		99	3.83077e+07	3.55409e+07	984897			99	2.22793e+07	208640	4.20246e+06
		100	2.14179e+07	1.85029e+07	1.43684e+07			100	1.07297e+07	226091	5.96987e+06
		101		3.0867e+06				101	1.88456e+07	1.59096e+06	6.39863e+06
		102		2.36961e+06				102	9.67152e+06	1.97527e+06	3.68464e+06
		103		2.91271e+07				103	1.58898e+07	3.4271e+06	3.22038e+06
								104	1.94577e+07		2.82686e+06
								105	1.40915e+07		1.97819e+06
		mean	2.67069e+07	2.40975e+07	7.94756e+06			mean	2.44821e+07	1.07484e+06	7.4799e+06
		s.e.m.	1.39335e+06	1.07782e+06	701425			s.e.m.	1.09365e+06	85478.4	397959
		Values used in the graph						Values used in the graph
		Golgi intensity of Mon2 (arbitrary units)						Golgi intensity of Dopey1 (arbitrary units)
		mean	2.67069	2.40975	0.794756			mean	2.44821	0.107484	0.74799
		s.e.m.	0.139335	0.107782	0.0701425			s.e.m.	0.109365	0.00854784	0.0397959
		No. cell	100	103	100			No. cell	105	103	105

## Sheet: Fig. 3
			Fig. 3b							Fig. 3d							Fig. 3f							Fig. 3g																Fig. 3h
			Golgi intenisty of td-DEC							Golgi Intensity of Dopey1							Golgi Intensity of Mon2							Normalized Golgi intensity of Dopey1																Normalized Golgi intensity of Mon2
			PAO treatment time (min)							PAO treatment time (min)							PAO treatment time (min)							Experiment #1					Experiment #2					Experiment #3						Experiment #1						Experiment #2
		cell ID	0 min	2 min	10 min	5 min			cell ID	0 min	2 min	10 min	5 min			cell ID	0 min	2 min	10 min	5 min			cell ID	control shRNA	PI4KIIIβ #1 shRNA	PI4KIIIβ #2 shRNA		cell ID	control shRNA	PI4KIIIβ #1 shRNA	PI4KIIIβ #2 shRNA		cell ID	control shRNA	PI4KIIIβ #1 shRNA	PI4KIIIβ #2 shRNA			cell ID	control shRNA	PI4KIIIβ #1 shRNA	PI4KIIIβ #2 shRNA			cell ID	control shRNA	PI4KIIIβ #1 shRNA	PI4KIIIβ #2 shRNA
		1	6760468	1.24883e+07	7.34398e+06	1.1247e+07			1	6.759e+06	7.75712e+06	1.11287e+07	308201			1	6.86645e+06	5.37752e+06	2.12001e+07	1.10492e+07			1	852730	1.5511e+06	9.79897e+06		1	1.21363e+07	1.34529e+06	1.30607e+07		1	3.34688e+07	8.8158e+06	9.73067e+06			1	1.91167e+06	311645	846531			1	3.12921e+06	9.34618e+06	8.33739e+06
		2	1.96372e+07	1.50514e+07	6.00791e+06	1.58438e+06			2	1.00341e+07	1.99727e+07	1.38294e+07	1.1384e+06			2	1.541e+07	1.41502e+06	7.34699e+06	9.7857e+06			2	1.9026e+07	1.32162e+06	2.62113e+06		2	8.99858e+06	7.48094e+06	1.54587e+07		2	3.25388e+07	1.38495e+07	1.11256e+07			2	925905	387971	250271			2	5.07537e+06	6.55796e+06	7.08851e+06
		3	5.8883e+06	4.3213e+07	9.26794e+06	6.16666e+06			3	32540157	2.00367e+07	3.131e+06	2.29007e+06			3	1.26447e+07	1.31745e+07	7.26269e+06	1.06608e+07			3	1.32325e+07	1.9488e+06	9.74103e+06		3	4.00172e+07	3.80341e+06	2.21586e+07		3	2.555e+07	5.45977e+06	1.24224e+07			3	732305	1.8724e+06	534281			3	4.82054e+06	4.79596e+06	5.26911e+06
		4	2.9308e+07	2.37734e+07	1.36409e+07	4.39354e+06			4	1.51625e+07	1.12575e+07	6.61307e+06	2.98267e+06			4	1.29645e+07	1.91642e+06	2.97226e+06	1.15051e+07			4	1.63304e+07	1.64214e+06	6.07234e+06		4	2.48029e+07	5.83696e+06	2.20949e+07		4	2.45405e+07	1.4874e+07	4.00628e+06			4	192993	1.13372e+06	784239			4	2.58616e+06	2.94394e+06	2.93225e+06
		5	4.55597e+07	4.37163e+07	2.03482e+07	1.21029e+07			5	2.3898e+07	6.38376e+06	1.19667e+07	2.7009e+06			5	2.06217e+07	6.49539e+06	7.24662e+06	1.03178e+07			5	8.40487e+06	441818	4.06281e+06		5	2.04319e+07	1.97338e+06	1.98566e+07		5	1.73876e+07	1.20625e+07	6.15071e+06			5	902857	2.76082e+06	399508			5	8.59337e+06	5.77598e+06	7.82499e+06
		6	1.1714e+07	6.50604e+07	3.27158e+07	5.47009e+06			6	6.67387e+06	2.56685e+07	4.6799e+06	1.76826e+06			6	16327957	1.85231e+06	1.10935e+07	9.29853e+06			6	1.05354e+07	637666	1.12756e+07		6	2.38145e+07	1.07505e+07	2.0351e+06		6	1.97429e+07	1.0517e+07	8.09727e+06			6	689249	1.18253e+06	91541.7			6	5.92706e+06	5.51061e+06	5.8625e+06
		7	1.55856e+07	1.28388e+07	1.14915e+07	1.04954e+07			7	2.70037e+07	1.72078e+07	6.86519e+06	1.08825e+06			7	2.32023e+07	1.42773e+07	8.54934e+06	7.94019e+06			7	1.15841e+07	2.07284e+06	1.26513e+06		7	2.16856e+07	4.80815e+06	1.74895e+07		7	2.18371e+07	9.75091e+06	8.89891e+06			7	388499	1.64793e+06	1.28326e+06			7	3.02888e+06	1.38856e+06	1.11192e+07
		8	1.03665e+07	1.38861e+07	3.83214e+07	1.7292e+06			8	2.10815e+07	1.61942e+07	6.47145e+06	376112			8	1.2924e+07	5.46062e+06	7.78999e+06	1.21511e+07			8	1.0461e+07	1.72008e+06	4.78312e+06		8	1.26311e+07	1.06591e+07	1.14347e+07		8	7.26067e+06	1.18211e+07	9.70222e+06			8	1.06676e+06	2.3527e+06	390986			8	2.08429e+06	2.97073e+06	2.28752e+06
		9	1.75139e+07	7.28487e+06	9.48143e+06	615105			9	1.20096e+07	8.76357e+06	8.31548e+06	577504			9	9.49409e+06	5.4193e+06	6.17802e+06	1.02659e+07			9	8.40844e+06	556763	4.01332e+06		9	1.15786e+07	8.0943e+06	1.42485e+07		9	3.45762e+07	1.90434e+07	3.62623e+06			9	2.68989e+06	1.50006e+06	1.75885e+06			9	8.80846e+06	8.19977e+06	2.45904e+06
		10	1.10323e+07	6.16617e+06	8.03939e+06	1.54139e+06			10	4.97493e+06	2.06377e+07	6.42294e+06	1.5368e+06			10	1.45006e+07	1.07553e+07	6.87329e+06	8.64209e+06			10	8.93651e+06	964266	5.29437e+06		10	3.70309e+07	4.33385e+06	1.38431e+07		10	1.1315e+07	3.76304e+06	1.4597e+07			10	1.57132e+06	2.88438e+06	293662			10	5.23095e+06	2.45066e+06	5.63173e+06
		11	3.74284e+07	2.17867e+07	1.08142e+07	4.22061e+06			11	1.76088e+07	6.79849e+06	1.69499e+07	811353			11	1.3829e+07	7.71571e+06	7.07516e+06	8.84193e+06			11	3.64021e+06	1.58338e+06	5.48917e+06		11	2.31964e+07	3.78916e+06	1.49062e+07		11	2.75656e+07	6.67057e+06	7.4957e+06			11	822315	1.32449e+06	1.45864e+06			11	7.03021e+06	931527	298966
		12	9.96571e+06	3.89113e+07	4.813e+06	9.96858e+06			12	2.55908e+07	2.57358e+07	6.32355e+06	1.41547e+06			12	1.68064e+07	7.10938e+06	9.52973e+06	1.04767e+07			12	8.32605e+06	490362	8.58991e+06		12	1.87157e+07	3.17681e+06	2.04695e+07		12	2.4867e+07	8.84505e+06	1.55165e+07			12	569532	184598	834432			12	5.61395e+06	6.81207e+06	7.55826e+06
		13	1.07388e+07	9.91029e+06	7.15955e+06	2.80209e+06			13	5.28699e+06	1.43906e+07	2.36466e+07	1.61457e+06			13	2.0064e+07	7.8902e+06	1.20441e+07	6.62977e+06			13	6065943	772707	2.68267e+06		13	2.93797e+07	1.01229e+07	8.24389e+06		13	1.8078e+07	1.64838e+06	1.06479e+07			13	1.50332e+06	2.12817e+06	1.18076e+06			13	325276	1.58733e+06	433892
		14	6.42223e+06	3.14529e+07	7.30563e+06	8.04187e+06			14	1.84329e+07	1.29053e+07	1.72424e+07	1.60477e+06			14	7.99049e+06	4.06425e+06	8.85601e+06	7.94786e+06			14	2.22702e+06	1.68501e+06	1.10997e+07		14	3.06583e+07	7.35553e+06	2.49554e+07		14	4.29281e+07	1.14735e+07	8.96956e+06			14	893112	975715	1.29704e+06			14	2.18792e+06	8.837e+06	5.90298e+06
		15	5.91415e+06	2.21243e+07	3.62972e+06	6.65262e+06			15	6.6874e+06	1.24136e+07	1.04442e+07	892787			15	3.10942e+07	3.18119e+06	1.44283e+07	6.80137e+06			15	7.83249e+06	1.93465e+06	1.04705e+07		15	4.23659e+07	5.83857e+06	1.32843e+07		15	1.22271e+07	7.5047e+06	9.30233e+06			15	890120	1.3582e+06	775402			15	2.75658e+06	1.31623e+06	4.67362e+06
		16	3.24828e+07	1.61817e+07	1.69101e+07	2.2006e+06			16	1.15537e+07	6.99167e+06	4.30943e+06	1.62379e+06			16	8.71697e+06	1.18046e+07	7.86589e+06	8.05918e+06			16	6.38177e+06	804359	4.70089e+06		16	2.38106e+07	4.48482e+06	7.74117e+06		16	3.33102e+07	1.58837e+07	5.32592e+06			16	933047	450959	1.71504e+06			16	6.32241e+06	1.76995e+06	1.58548e+06
		17	9.14891e+07	2.35079e+07	1.39111e+07	3.06335e+06			17	5.49484e+06	4.53057e+06	9.91846e+06	2.67366e+06			17	2.91116e+06	8.41282e+06	3.63983e+06	9.36258e+06			17	7.97317e+06	629103	4.0215e+06		17	2.54838e+07	4.23974e+06	1.35132e+07		17	3.10159e+07	3.92947e+06	2.7813e+06			17	1.50562e+06	495669	931963			17	7.62251e+06	3.95834e+06	4.99946e+06
		18	3.4473e+07	5.09494e+06	1.79154e+07	3.90563e+06			18	1.53124e+07	1.22806e+07	1.52928e+07	1.54149e+06			18	1.88901e+07	6.37226e+06	6.33446e+06	7.87352e+06			18	1.43948e+07	2.67284e+06	4.07401e+06		18	5.38892e+07	6.3391e+06	1.37222e+07		18	9.52359e+06	6.31109e+06	1.55695e+07			18	1.26372e+06	421036	1.42518e+06			18	6.39328e+06	9.56927e+06	6.78757e+06
		19		8.09895e+06	1.33125e+07	5.83998e+06			19	1.70794e+07	4.06055e+06	6.2543e+06	2.87945e+06			19	2.06175e+06	1.10829e+07	2.1138e+06	9.48769e+06			19	1.36825e+07	794968	5.63411e+06		19	3.49754e+07	1.12431e+07	1.06328e+07		19	2.08933e+07	1.04092e+07	9.3815e+06			19	454495	911728	1.1009e+06			19	5.46301e+06	9.52275e+06	1.0481e+07
		20		2.41699e+07		1.19246e+07			20	1.10086e+07	5.4231e+06	3.27635e+06	1.47016e+06			20	1.31873e+07	1.38875e+07	3.15062e+06	9.40242e+06			20	9.35037e+06	241101	3.08504e+06		20	2.18005e+07	4.59344e+06	1.77856e+07		20	3.35237e+07	9.6586e+06	5.33918e+06			20	846235	2.64566e+06	1.35771e+06			20	8.00444e+06	6.82982e+06	1.55266e+07
		21		1.84185e+07		7.23349e+06			21	1.26234e+07	8.91551e+06	5.06194e+06	2.68877e+06			21	3.84986e+06	3.2379e+06	1.02186e+07	6.49783e+06			21	1.38034e+07	1.83405e+06	3.38652e+06		21	3.87045e+07	2.57921e+06	4.25559e+07		21	2.56446e+07	9.33663e+06	3.52141e+06			21	1.18183e+06	3.30358e+06	908299			21	381996	1.59217e+06	1.00901e+06
		22		1.95513e+07					22	1.49812e+07	7.79748e+06	1.58185e+07	2.07705e+06			22	1.4786e+07	1.25091e+07	1.05724e+07	7.66042e+06			22	7.69928e+06	682550	2.93514e+06		22	1.5474e+07	4.09209e+06	9.25887e+06		22	5.42299e+06	7.2811e+06	2.07749e+07			22	954954	1.44988e+06	232462			22	7.60457e+06	1.51079e+07	2.08887e+06
									23	1.02954e+07	9.19763e+06	9.46454e+06	780022			23	2.53068e+06	1.06147e+07	4.87755e+06	9.85258e+06			23	5.6832e+06	1.22725e+06	4.376e+06		23	3.35005e+07	9.36332e+06	1.94302e+07		23	3.32634e+07	2.2569e+07	7.2544e+06			23	1.27628e+06	1.39202e+06	1.29478e+06			23	5.69399e+06	8.97738e+06	8.30978e+06
		mean	2.23489e+07	2.19403e+07	1.32858e+07	5.77138e+06			24	1.06066e+07	1.52342e+07	1.02698e+07	2.03151e+06			24	7.96195e+06	9.62754e+06	1.22069e+07	7.17318e+06			24	2.11257e+07	3.05129e+06	1.44019e+07		24	3.46156e+07	5.645e+06	3.77819e+07		24	2.5572e+07	7.35627e+06	9.20718e+06			24	1.0021e+06	1.04273e+06	1.26704e+06			24	1.4938e+06	440192	7.29271e+06
		s.e.m.	4.99401e+06	3.15366e+06	2.08261e+06	803595			25	4.83433e+06	920659	8.17132e+06	1.64493e+06			25	1.25388e+07	2.54261e+06	4.77181e+06	8.99478e+06			25	6.1389e+06	1.52639e+06	3.9062e+06		25	2.4037e+07	8.16159e+06	1.06038e+07		25	3.31567e+07	1.52838e+07	1.22627e+07			25	1.68406e+06	1.36799e+06	2.82202e+06			25	6.66225e+06	1.05758e+07	1.02834e+07
									26	1.22104e+06	1.54431e+07	3.14881e+06	2.0508e+06			26	9.07535e+06	5.78369e+06	2.29582e+06	7.8369e+06			26	9.61459e+06	2.03507e+06	7.46005e+06		26	1.80897e+07	8.01864e+06	8.79586e+06		26	7.44242e+06	9.24401e+06	8.28941e+06			26	497186	1.86265e+06	1.67482e+06			26	1.94587e+07	592653	1.04608e+07
		Values used in the graph							27	3.58731e+06	1.1125e+07	1.13811e+07	1.00362e+06			27	1.05516e+07	7.94892e+06	9.66826e+06	7.81741e+06			27	3.06792e+06	1.69724e+06	5.21541e+06		27	4.04187e+07	9.59413e+06	2.30966e+07		27	3.11236e+07	3.20898e+06	7.70589e+06			27	1.09755e+06	902214	1.20042e+06			27	5.3689e+06	5.44752e+06	1.60968e+07
		Normalized Golgi intensity of td-DEC							28	9.92661e+06	8.25408e+06	8.72273e+06	2.10166e+06			28	7.53936e+06	5.7918e+06	1.45212e+06	6.07571e+06			28	1.76689e+07	1.84436e+06	1.21498e+07		28	3.01651e+07	5.79331e+06	2.05041e+07		28	2.82902e+07	1.19146e+07	7.95829e+06			28	1.61739e+06	1.28379e+06	1.58027e+06			28	7.54508e+06	7.75281e+06	2.44606e+06
									29	1.26472e+07	9.04942e+06	3325104	2.57822e+06			29	2.72813e+07	1.31366e+07	4.97554e+06	6.2057e+06			29	8.51325e+06	1.29418e+06	1.27695e+07		29	2.01814e+07	3.00899e+07	2.03459e+07		29	3.36069e+07	6.38379e+06	5.78091e+06			29	567076	816386	1.68691e+06			29	6.56194e+06	5.89577e+06	6.95841e+06
		normalized mean	1	0.981719	0.594471	0.25824			30	1.43354e+07	7.49276e+06	6.71413e+06	1.28452e+06			30	1.06767e+07	7.62344e+06	4.59581e+06	1.01563e+07			30	7.64935e+06	2.42956e+06	5.55194e+06		30	3.02293e+07	8.67348e+06	1.59174e+07		30	9.45777e+06	1.20625e+07	3.95259e+06			30	954435	1.38405e+06	2.50593e+06			30	8.39806e+06	3.89797e+06	8053174
		normalized s.e.m.	0.223457	0.141111	0.0931861	0.0359568			31	2.47841e+06	5209434	8.42211e+06	917531			31	1.04842e+07	1.72752e+07	6.5534e+06	6.46316e+06			31	1.63006e+07	1.07317e+06	1.90397e+06		31	1.56599e+07	9.56634e+06	7.16371e+06		31	3.91148e+07	1.23089e+07	1.11557e+07			31	1.76075e+06	1.14333e+06	170111			31	4.83156e+06	4.89786e+06	4.38669e+06
		No. cell	18	22	19	21			32	23978268	6.32423e+06	9.43815e+06	2.47325e+06			32	1.37146e+07	7.9503e+06	5.65194e+06	5.83864e+06			32	1.71043e+07	2.1839e+06	9.68823e+06		32	3.06264e+07	1.12359e+07	2.64017e+07		32	3.57659e+07	9.38047e+06	8.22062e+06			32	1.65174e+06	995135	1.06055e+06			32	5.20574e+06	3.04878e+06	9.38645e+06
									33	4.50831e+06	1.6783e+07	4.49655e+06	953960			33	1.40696e+07	5.99394e+06	3.62608e+06	8.14128e+06			33	3.73286e+06	1.92914e+06	1.04299e+07		33	2.37319e+07	9.15553e+06	1.74327e+07		33	2.00489e+07	1.09581e+07	5.1197e+06			33	919859	1.54204e+06	1.68802e+06			33	5.2741e+06	1.02873e+06	7.2223e+06
									34	2.05766e+07	1.17016e+07	5.22813e+06	3.30951e+06			34	2.45581e+07	5.82181e+06	7.92198e+06	8.17655e+06			34	4.94687e+06	942006	2.54157e+07		34	1.84062e+07	1.29083e+07	1.07467e+07		34	2.76095e+07	1.48531e+07	7.08147e+06			34	1.06981e+06	1.18907e+06	4.89822e+06			34	7.2076e+06	2.22416e+06	6.3364e+06
									35	3.61815e+06	8.0864e+06	4.07226e+06	4.07729e+06			35	1.07193e+07	1.14582e+07	5.43238e+06	9.16156e+06			35	5.96636e+06	1.73353e+06	9.57967e+06		35	1.8756e+07	7.02187e+06	2.25459e+07		35	5.73989e+07	3.24211e+06	3.54486e+06			35	1.39125e+06	551881	1.02549e+06			35	649584	375619	1.25167e+07
									36	8.44717e+06	7.30204e+06	6.79762e+06	3.79089e+06			36	689575	1.00145e+07	9.93713e+06	6.68495e+06			36	5.6664e+06	1.32311e+06	1.4432e+06		36	1.98469e+07	9.90283e+06	4.22611e+07		36	1.08606e+07	2.84788e+06	2.06468e+06			36	902025	495835	1.28103e+06			36	3.20607e+06	8.93476e+06	7.46045e+06
									37	5.62155e+06	8.88428e+06	6.53594e+06	3.39684e+06			37	792433	1.78741e+07	1.42509e+07	9.17371e+06			37	1.08643e+07	2.23532e+06	1.00334e+07		37	2.46881e+07	6.58346e+06	1.89084e+07		37	8.14244e+07	5.28282e+06	9.08824e+06			37	1.96483e+06	1.13399e+06	2.19685e+06			37	2.82482e+06	1.11263e+06	4.70083e+06
									38	2.94835e+07	1.39516e+07	3.97511e+06	2.79721e+06			38	712302	1.61741e+07	1.68854e+06	7.55642e+06			38	9.83712e+06	2.6586e+06	4.47559e+06		38	2.4195e+07	1.38036e+07	2.05569e+07		38	7.96369e+06	1.17336e+07	1.02107e+07			38	684030	1.82637e+06	986709			38	2.34959e+07	6.2413e+06	1.49699e+07
									39	1.16428e+07	1.8532e+07	5.25194e+06	1.25668e+06			39	5.02304e+06	6.46206e+06	2.26125e+07	5.97539e+06			39	1.04574e+07	1.03343e+06	1.18799e+07		39	2.14888e+07	1.35203e+07	1.31877e+07		39	2.78145e+07	2.79074e+07	4.95609e+06			39	2.22239e+06	373382	1.20999e+06			39	3.61797e+06	6.96038e+06	4.95121e+06
									40	1.25029e+07	9.63314e+06	6.2543e+06	1.96111e+06			40	1.55284e+07	1.99572e+07	1.57839e+07	6.78221e+06			40	4.09469e+06	189286	1.16387e+07		40	3.44541e+07	7.02858e+06	2.27121e+07		40	1.18308e+07	1.26324e+07	2.76859e+06			40	989265	2.49875e+06	286864			40	5.5076e+06	1.25628e+07	4.57085e+06
									41	1.78978e+07	1.11015e+07	3.56762e+06	1.79619e+06			41	1.43535e+07	6.05289e+06	8.33948e+06	9.39557e+06			41	1.08541e+07	3.14515e+06	1.77593e+07		41	2.24071e+07	1.06552e+07	2.75375e+07		41	5.37163e+06	1.49448e+07	9.93388e+06			41	1.15788e+06	1.85518e+06	492245			41	364681	4.24728e+06	4.61387e+06
									42	1.3197e+07	1.30994e+07	7.43278e+06	2.21917e+06			42	1.13313e+06	1.64316e+06	1.21957e+07	8.71974e+06			42	9.12408e+06	206330	1.21942e+07		42	1.69637e+07	4.38139e+06	2.535e+07		42	3.53533e+07	1.24074e+07	9.53976e+06			42	99152	96364.4	956400			42	237671	4.14907e+06	8.18261e+06
									43	8.82167e+06	6.68137e+06	5.9463e+06	4.70794e+06			43	2.80281e+07	1.15344e+07	1.40622e+07	7.84516e+06			43	1.15021e+07	1.15873e+06	9.65806e+06		43	2.53889e+07	1.01476e+07	2.15926e+07		43	5.25305e+07	4.25257e+06	1.70983e+07			43	490179	749332	570345			43	531461	7.53917e+06	5.91582e+06
									44	29879388	4.60736e+06	1.15954e+07	4.23041e+06			44	1.03541e+07	8.60555e+06	3.55988e+07	8.482e+06			44	6.66061e+06	1.37758e+06	1.61403e+06		44	1.88571e+07	3.3524e+06	1.2933e+07		44	2.64732e+07	9.3295e+06	1.03119e+07			44	623126	1.5217e+06	1.2038e+06			44	4.51431e+06	6.57649e+06	4.18354e+06
									45	1.09894e+07	9.2736e+06	7.83667e+06	4.27077e+06			45	840318	9.75207e+06	9.33443e+06	7.05042e+06			45	4.78482e+06	1.29719e+06	2.63833e+06		45	4.57975e+06	4.39497e+06	1.76389e+07		45	4.26475e+07	1.49694e+07	8.58437e+06			45	1.079e+06	915396	1.42599e+06			45	1.72946e+06	339114	239232
									46	1.36549e+07	1.85155e+07	1.38835e+07	3.02784e+06			46	1.30433e+06	4.13836e+06	1.7633e+07	4.6424e+06			46	5.91248e+06	1.41879e+06	8.86485e+06		46	3.08468e+07	9.364e+06	2.17004e+07		46	8.4273e+06	1.14511e+07	9.6706e+06			46	1697745	767972	1.31786e+06			46	6.1075e+06	1.39089e+06	746446
									47	709099	9.98289e+06	2.56965e+06	2.46169e+06			47	8.37952e+06	1.03866e+07	1.45005e+07	6.90146e+06			47	2.50097e+06	2.28336e+06	1.73629e+07		47	1.65464e+07	9.1464e+06	2.48181e+07		47	1.49387e+07	2.42153e+06	7.17514e+06			47	1.40444e+06	2.56052e+06	566005			47	486131	5.03975e+06	2.42791e+06
									48	6.61749e+06	1.98143e+07	3.40133e+06	3.09297e+06			48	1.20699e+07	1.45211e+07	1.68135e+07	8.57096e+06			48	8.75543e+06	212216	9.30135e+06		48	4.00049e+07	4.505e+06	1.29262e+07		48	1.98084e+07	1.0517e+07	1.10387e+07			48	1.22933e+06	1.15584e+06	2.0924e+06			48	5.76385e+06	8.72684e+06	2.26132e+06
									49	8.79217e+06	1.19373e+07	7.50487e+06	1.9555e+06			49	7.06405e+06	1.45537e+07	8.33267e+06	5.948e+06			49	6.48568e+06	1.08754e+06	6.47608e+06		49	3.48824e+07	5.20402e+06	6.93472e+06		49	3.69153e+06	1.11039e+07	4.63823e+06			49	1.77642e+06	2.11709e+06	1.35385e+06			49	1.12199e+06	668352	431709
									50	1.29627e+07	9.77188e+06	9.94477e+06	1.76668e+06			50	1.0982e+07	8.60109e+06	9.91086e+06	4.54723e+06			50	3.91134e+06	1.8397e+06	9.11025e+06		50	3.4275e+07	5.14315e+06	1.16888e+07		50	2.56947e+07	7.24244e+06	4.18143e+06			50	1.7959e+06	3.50187e+06	1.47788e+06			50	5.32844e+06	4.40215e+06	350876
									51	1.32368e+07	1.69615e+07	1.34538e+07	3.44047e+06			51	9.5136e+06	1.66176e+07	1.15274e+07	6.01181e+06			51	9.1261e+06	1.33007e+06	9148089		51	1.58885e+07	5.40256e+06	1.19208e+07		51	1.68067e+07	7.7641e+06	1.30944e+07			51	2.08277e+06	1.64109e+06	914379			51	4.50227e+06	7.42057e+06	418311
									52	8.98974e+06	1.47629e+07	1.07138e+07	3.14928e+06			52	1.14961e+07	6.07111e+06	1.25982e+07	9.33593e+06			52	5.4613e+06	1.23443e+06	8.62394e+06		52	2.84183e+07	6.30272e+06	7.18339e+06		52	3.55713e+07	1.14186e+07	1.32071e+07			52	1.06297e+06	1.39822e+06	1.09271e+06			52	2.72828e+06	745988	2.05113e+06
									53	1.72185e+07	1.77358e+07	4.50484e+06	3.25897e+06			53	2.11911e+06	1.03221e+07	1.45423e+07	8.05523e+06			53	6.65561e+06	999239	5.17991e+06		53	2.33032e+07	5.30773e+06	1.41744e+07		53	8.80001e+06	1.54393e+07	1.27014e+07			53	1.86719e+06	1.30182e+06	1.43933e+06			53	4.62677e+06	5.08391e+06	164001
									54	1.09936e+07	8.7268e+06	1.41715e+07	3.13479e+06			54	1.78986e+07	1.00753e+07	1.57969e+07	8.61942e+06			54	6.57584e+06	334876	1.14156e+07		54	1.23708e+07	5.78587e+06	6.83247e+06		54	1.41336e+07	8.99512e+06	9.58706e+06			54	2.47605e+06	3.44554e+06	1.20144e+06			54	420880	5.06207e+06	1.39352e+06
									55	5.96217e+06	1.53532e+07	6.97701e+06	2.62081e+06			55	389718	4.9167e+06	1.18051e+07	8.81953e+06			55	7.04192e+06	396498	4.42544e+06		55	1.28493e+07	1.181e+07	3.20857e+06		55	2.33114e+07	2.3986e+06	7.78912e+06			55	919424	1.02136e+06	383201			55	7.02747e+06	1.12406e+07	1.93129e+06
									56	13234126	1.82953e+07	7.05537e+06	1.74686e+06			56	1.52685e+06	4.66861e+06	1.24145e+07	7.72776e+06			56	3.29521e+06	2.14158e+06	3.3684e+06		56	1.32623e+07	3.15944e+06	2.98216e+06		56	2.16304e+07	8.14967e+06	1.29101e+07			56	1.58898e+06	1.13268e+06	1.17956e+06			56	600439	5.94115e+06	4.48322e+06
									57	1.63984e+07	5.26156e+06	7.27956e+06	2.60518e+06			57	2.48828e+06	8.93779e+06	9.50323e+06	9.02599e+06			57	1.09221e+07	424692	1.10665e+07		57	1.87624e+07	4.44961e+06	9.63883e+06		57	2.09093e+07	1.10643e+07	1.14799e+07			57	1.47479e+06	1.03738e+06	889820			57	2.6854e+06	5.38721e+06	6.98457e+06
									58	1.29946e+07	1.16932e+07	1.55269e+07	5.70882e+06			58	4.19614e+06	1.04023e+07	1.40129e+06	6.08032e+06			58	6.2856e+06	1.42482e+06	6.85673e+06		58	2.48136e+07	4.60844e+06	5.698e+06		58	1.6306e+07	1.50065e+07	9.06564e+06			58	1.7366e+06	941905	613023			58	3.46168e+06	883361	2.18914e+06
									59	1.50725e+07	1.44905e+07	4.81368e+06	3.08943e+06			59	8.0051e+06	5.96788e+06	1.02554e+07	4.89493e+06			59	6.00838e+06	1.37767e+06	8922338		59	4.01635e+07	9.7067e+06	1.63727e+07		59	5.0543e+07	1.45295e+07	1.00263e+07			59	1.21301e+06	593090	707640			59	5.46004e+06	4.41996e+06	6.1842e+06
									60	1.59982e+07	5.93575e+06	9.29382e+06	2.25783e+06			60	3.53067e+06	1.10799e+07	1.32533e+07	8.41272e+06			60	6.4169e+06	560959	6.86823e+06		60	2.79231e+07	9.36283e+06	1.20702e+07		60	1.64743e+07	1.35949e+07	6.94738e+06			60	681580	1.68072e+06	196486			60	5.98179e+06	1.56758e+06	7.78955e+06
									61	2.00745e+07	7.87229e+06	3.7197e+06	1.21791e+06			61	4.08328e+06	1.07938e+07	7.90532e+06	6.7553e+06			61	1.32955e+07	1.06356e+06	7.19945e+06		61	1.96376e+07	4.99125e+06	2.6336e+07		61	3.4228e+07	1.74659e+07	8.97709e+06			61	1.88166e+06	1.75696e+06	779713			61	7.24238e+06	7.77492e+06	3.89108e+06
									62	1.36361e+07	7.04929e+06	1.04225e+07	360183			62	2.55989e+06	1.48669e+07	1.28682e+07	1.1508e+07			62	9.28151e+06	2.01345e+06	5.75138e+06		62	3.23805e+07	3.71568e+06	2.28087e+07		62	2.07019e+07	1.59706e+07	1.19925e+07			62	1.24369e+06	540429	1.12577e+06			62	9.39389e+06	2.29715e+06	1.31984e+06
									63	1.75113e+07	3.03812e+06	1.25792e+07	4.52985e+06			63	1.53337e+06	6.53095e+06	1.06636e+07	1.34046e+07			63	8.74789e+06	221659	5.65441e+06		63	2.38006e+07	5.3397e+06	2.79411e+07		63	7.18647e+06	8.95244e+06	9.25975e+06			63	2.02091e+06	218769	763051			63	4.34969e+06	1.17621e+06	7.04023e+06
									64	1.08883e+07	9.48676e+06	1.16356e+07	7.05047e+06			64	4.24318e+06	1.11028e+07	6.67381e+06	1.27048e+07			64	1.23188e+07	823438	7.16407e+06		64	1.62815e+07	8.57351e+06	4.56525e+07		64	2.66827e+07	1.23285e+07	1.02523e+07			64	2.02286e+06	1.93101e+06	1.18832e+06			64	4.43062e+06	5.38024e+06	471370
									65	1.44273e+07	1.23235e+07	3.49316e+06	2.97701e+06			65	9002078	1.01528e+07	1.05669e+07	9.22181e+06			65	6.68913e+06	694916	1.11393e+07		65	2.35887e+07	8.193e+06	2.43084e+06		65	1.42964e+07	2.56303e+07	1.394e+07			65	2.00037e+06	1.63783e+06	1.29133e+06			65	6.0836e+06	333688	4.64196e+06
									66	2.17351e+07	5.05546e+06	1.29568e+07	5.30606e+06			66	2.96603e+06	8.58914e+06		1.42029e+07			66	7.68369e+06	995608	2.43406e+06		66	9.3791e+06	9.68071e+06	7.69569e+06		66	4.07116e+06	4.84956e+06	8.70843e+06			66	1.56577e+06	1.05589e+06	1.2822e+06			66	3.53747e+06	2.22763e+06	4.8663e+06
									67	1.23484e+07	5.47309e+06	8.09946e+06	7.16584e+06			67	927275	8.29516e+06		9.83737e+06			67	5.67973e+06	689563	3.75164e+06		67	5.14371e+06	4.84287e+06	8.72257e+06		67	1.05517e+07	3.63584e+07	1.25688e+07			67	811590	1.45333e+06	956306			67	4.73086e+06	6.73054e+06	8.48649e+06
									68	1.46155e+07	7.95096e+06	7.70189e+06	4.40775e+06			68	5.15102e+06	6.03212e+06		7.86543e+06			68	8.5251e+06	242395	5.05834e+06		68	8.87543e+06	5.11278e+06	2.78055e+07		68	2.17794e+07	3.55603e+06	1.21554e+07			68	335845	518314	560105			68	7.74568e+06	5.03529e+06	1.07518e+07
									69	1.78096e+07	3.97544e+06	8.62356e+06	3.68914e+06			69	5.52387e+06	5.29817e+06		7.61612e+06			69	3.15973e+06	981182	3.28312e+06		69	2.6656e+07	1.73181e+06	3.09906e+07		69	2.65169e+07	1.242e+07	7.05228e+06			69	51721.3	207559	1.01906e+06			69	5.9745e+06	3.42027e+06	3.62757e+06
									70	2.49163e+07	6.82916e+06	1.16809e+07	4.4902e+06			70	8.56679e+06	9.30366e+06		1.25288e+07			70	7.42514e+06	2.25733e+06	3.05572e+06		70	6.34496e+07	3.27464e+06	2.51472e+07		70	2.87721e+07	2.24481e+07	9.06441e+06			70	3.26392e+06	331230	354701			70	1.11049e+07	1.21706e+07	2.75721e+06
									71	3.06417e+06	1.01705e+07	1.10646e+07	5.60052e+06			71	1.11049e+07	1.69406e+06		1.08631e+07			71	2.80478e+06	528261	6.40502e+06		71	8.32412e+06	5.01092e+06	1.03303e+07		71	2.21936e+07	1.53937e+07	1.61008e+07			71	1.16942e+06	680554	97202.6			71	3.24568e+06	5.3522e+06	4.64105e+06
									72	1.42642e+07	4.62639e+06	2.40815e+06	3.86832e+06			72	6.88759e+06	5.46059e+06		1.20015e+07			72	1.21382e+07	2.03138e+06	5.96864e+06		72	1.38113e+07	4.37806e+06	1.65675e+07		72	2.92649e+07	9.72515e+06	9.21493e+06			72	789464	666496	1.22063e+06			72	6.07784e+06	6.72977e+06	5.94046e+06
									73	1.2478e+07	1.88124e+07	929331	3.83384e+06			73	1.14917e+07	1.20877e+07		9.29588e+06			73	1.05809e+07	187862	2.05875e+06		73	1.41306e+07	6.5969e+06	3.74842e+07		73	2.71321e+07	6.64174e+06	1.01354e+07			73	710581	985952	1.23032e+06			73	9.2993e+06	7.10152e+06	469951
									74	1.33442e+07	4.14265e+06	6.71521e+06	4.62227e+06			74	1.06608e+07	6.16212e+06		1.06612e+07			74	4.62764e+06	1.08768e+06	1.91682e+06		74	1.18288e+07	422267	1.90984e+07		74	2.31212e+07	8.40601e+06	9.89708e+06			74	1.4412e+06	847113	995513			74	4.88768e+06	3.2794e+06	2.82128e+06
									75	1.75822e+07	1.85296e+07	3.16239e+06	4.70504e+06			75	2.81812e+06	7.90881e+06		1.51421e+07			75	4.16791e+06	1.22617e+06	4.74605e+06		75	1.57461e+07	5.07266e+06	9.95483e+06		75	1.75496e+07	8.30653e+06	1.227e+07			75	654082	992934	423177			75	4.35749e+06	3.18661e+06	1.53134e+06
									76	4.24999e+06	1.51148e+07	8.60827e+06	3.3256e+06			76	2.37147e+07	1.02537e+07		1.26606e+07			76	1.05662e+07	2.42345e+06	1.76145e+06		76	3.14334e+07	6.3016e+06	1.50394e+07		76	1.42645e+07	9.12459e+06	8.26814e+06			76	1.38292e+06	886856	407105			76	4.2754e+06	6.35637e+06	6.52112e+06
									77	1.05685e+07	1.72903e+06	1.11578e+07	2.73014e+06			77	6.41899e+06	1.60814e+07		1.2289e+07			77	7.4172e+06	1.26781e+06	5.30394e+06		77	1.29112e+07	2.54408e+06	2.07805e+07		77	3.26711e+07	1.17298e+07	1.15877e+07			77	1.20638e+06	917669	367057			77	6.52108e+06	5.28408e+06	6.15067e+06
									78	8.65741e+06	1.34739e+07	2.2643e+07	1.11936e+06			78	8.34318e+06	1.33862e+07		1.04752e+07			78	4.23807e+06	1.39031e+06	1.86183e+06		78	1.12536e+08	2.76316e+06	1.50298e+07		78	2.88181e+07	1.45886e+07	4.10084e+06			78	1.41757e+06	443283	731610			78	1.3174e+07	4.0593e+06	7.96022e+06
									79	8.33821e+06	2.03238e+07	1.02011e+07	4.54085e+06			79	5.91688e+06	1.10839e+07		1.36606e+07			79	5.20301e+06	454550	3.64495e+06		79	3.44458e+07	2651527	1.76943e+07		79	1.4667e+07	1.38976e+07	1.00583e+06			79	1.6127e+06	422820	2.24881e+06			79	4.73167e+06	5.78804e+06	4.32772e+06
									80	8.98304e+06	1.54123e+07	3.13424e+06	3.70562e+06			80	7.87054e+06	7.99698e+06		1.25969e+07			80	8.72665e+06	68107.7	349627		80	1.92137e+07	5.75863e+06	2.41722e+07		80	2.53401e+07	2.01787e+07	4.75256e+06			80	1.46021e+06	1.12893e+06	110499			80	3.22099e+06	9.85565e+06	1.2921e+06
									81	853707	2.0128e+07	1.02447e+06	4.18867e+06			81	7.69185e+06	1.16825e+07		1.09743e+07			81	2.69181e+06	103853	662408		81	1.07135e+07	3.84969e+06	1.5021e+07		81	3.77344e+07	1.07281e+07	6.45983e+06			81	1.09219e+06	814834	104724			81	6.15823e+06	4.92856e+06	1.61326e+06
									82	9.51603e+06	1.44677e+07	9.47574e+06	3.76568e+06			82	2.71186e+06	8.57816e+06		9.35193e+06			82	6.87815e+06	1.33647e+06	2.54496e+06		82	1.74931e+07	4.7733e+06	9.15273e+06		82	1.98997e+07	9.27446e+06	3.3516e+07			82	1.04048e+06	739975	2.33862e+06			82	3.70493e+06	1.12743e+07	9.8056e+06
									83	7.21411e+06	1.61594e+07	8.03274e+06	3.07518e+06			83	2.78559e+06	8.87908e+06		1.14312e+07			83	5.16939e+06	2.46266e+06	131110		83	1.56878e+07	5.66115e+06	3.14764e+07		83	2.51456e+07	1.06742e+07	1.02202e+07			83	96894.9	1.25978e+06	320718			83	4.79513e+06	3.0783e+06	2.68375e+06
									84	1.56226e+07	11191729	1.02939e+07	5.91142e+06			84	4.87172e+06	3.6397e+06		6.36063e+06			84	7.81006e+06	775752	394835		84	3.77669e+07	4.48667e+06	1.7651e+06		84	2.35003e+07	1.6828e+07	4.81179e+06			84	1.32305e+06	36565.6	699407			84	5.39523e+06	1.53998e+06	3.47438e+06
									85	5.28089e+06	1.25453e+07	10123431	3.29531e+06			85	3.79108e+06	7.17389e+06		8.85719e+06			85	5.55599e+06	1.33793e+06	301336		85	2.32398e+07	3.62804e+06	3.52433e+07		85	1.68677e+07	8.07236e+06	4.87997e+06			85	1.55214e+06	570039	230047			85	5.03685e+06	4.44243e+06	4.05836e+06
									86	1.35266e+07	3.52054e+06	8.00501e+06	5.27773e+06			86	1.20563e+07			5.48013e+06			86	7.33274e+06	950589	996245		86	1.055e+07	2.65682e+06	9.67621e+06		86	6.24985e+07	1.16399e+07	9.96526e+06			86	2.62154e+06	322636	424314			86	6.28704e+06	3.36453e+06	2.20082e+06
									87	8.93677e+06	1.54338e+06	8.72299e+06	3.9354e+06			87	1.14297e+06			9.36606e+06			87	8.95029e+06	1.25142e+06	6.05225e+06		87	1.74595e+07	2.62171e+06	1.26096e+06		87	2.47784e+07	7.8364e+06	8.32513e+06			87	1.0694e+06	1.38281e+06	640949			87	5.82989e+06	7.32029e+06	5.06629e+06
									88	5.8179e+06	8.46221e+06	3.83503e+06	1.98289e+06			88	1.92139e+06			1.00082e+07			88	8.12401e+06	1.28151e+06	273968		88	1.52729e+07	4.47898e+06	1.98689e+07		88	1.95791e+07	1.48055e+07	4.62119e+06			88	1.048e+06	903364	392368			88	1.0823e+07	3.03646e+06	4.78005e+06
									89	1.51474e+07	1.26123e+07	1.42212e+07	3.29283e+06			89	7.54196e+06			8.08307e+06			89	3.61035e+06	1.28357e+06	1.16577e+06		89	2.94316e+07	4.77332e+06	3.45465e+07		89	1.62312e+07	5.05247e+06	5.85522e+06			89	807657	1.81028e+06	560742			89	3.73326e+06	2.46948e+06	3.60254e+06
									90	1.21718e+07	1.40142e+07	5.80179e+06	4.6744e+06			90	4.0568e+06			9.863e+06			90	1.98339e+06	3.16214e+06	2.69195e+06		90	3.36241e+07	2.0893e+06	1.45428e+07		90	2.32758e+07	3.88639e+06	1.09552e+07			90	1.14038e+06	240158	84169.3			90	1.05661e+07	1.91821e+07	9.66346e+06
									91	1.02108e+07	1.64206e+07	5.98834e+06	4.01989e+06			91	7.7014e+06			1.27041e+07			91	9.34675e+06	4.20604e+06	193940		91	3.23675e+07	1.9253e+06	1.79877e+07		91	1.93691e+07	1.57863e+07	9.35659e+06			91	328061	1628515	1.80416e+06			91	6.1697e+06	1.34249e+07	5.92798e+06
									92	1.52022e+07	1.179e+07	2.76995e+06	2.60491e+06			92	3.05951e+06			8.74922e+06			92	4.3083e+06	1.36882e+06	2.11689e+06		92	2.8477e+07	4.74283e+06	4.6802e+07		92	3.19673e+07	4.90581e+06	7.6488e+06			92	131351	1.58365e+06	1.50511e+06			92	5.82763e+06	6.13542e+06	3.20431e+06
									93	1.55985e+07	8.51261e+06	1.23138e+07	3.27593e+06			93	1.12803e+07			7.4581e+06			93	5.96712e+06	609866	5.04158e+06		93	3.36773e+07	3.03112e+06	1.04299e+07		93	3.13534e+07	8.74265e+06	1.08869e+07			93	759245	792860	244728			93	4.03674e+06	5.98018e+06	7.55196e+06
									94	2.78499e+07	1.5983e+07	6.9716e+06	3.27873e+06			94	1.26582e+06			7.67259e+06			94	5.29172e+06	1.74931e+06	3.30403e+06		94	1.28768e+07	3.90755e+06	1.21373e+07		94	1.96451e+07	4.22318e+06	1.15907e+07			94	428162	986916	1.00162e+06			94	7.14001e+06	2.55074e+06	5.01862e+06
									95	1.61229e+07	1.62894e+06	6.87919e+06	5.99212e+06			95	1.79475e+07			7.4669e+06			95	4.15125e+06	1.56287e+06	4.73316e+06		95	1.71405e+07	7.39357e+06	16322640		95	2.40644e+07	1.14088e+07	7.31734e+06			95	789624	496788	863959			95	3.25136e+06	2233868	4.07026e+06
									96	1.35277e+07	5.47477e+06	4.74389e+06	5.83667e+06			96	7.55711e+06			7.25858e+06			96	1.01491e+07	636522	6.64229e+06		96	2.60523e+07	5.785e+06	1.63003e+07		96	1.68213e+07	1.11117e+07	8.01879e+06			96	452088	505960	1.23534e+06			96	3.71762e+06	3.40006e+06	2.57983e+06
									97	2.6787e+07	1.24234e+07	7.7212e+06	4.5016e+06			97	2.09166e+06			8.4145e+06			97	5.54947e+06	1.20805e+06	102332		97	1.49575e+07	1.29548e+06	7.71474e+06		97	2.91604e+07	1.02532e+07	1.21425e+07			97	694406	881863	2.51272e+06			97	4.09443e+06	6.03627e+06	2.80948e+06
									98	2.82275e+07	9.77531e+06	4.07961e+06	3.58825e+06			98	1.14409e+07			7.86887e+06			98	3.31166e+06	1.59998e+06	309664		98	2.67476e+07	5.33926e+06	2.172e+07		98	2.20083e+07	1.91687e+07	9.48838e+06			98	307347	916970	1.37206e+06			98	3.16338e+06	8.97916e+06	8.1508e+06
									99	2.64218e+07	1.22649e+07	7.42407e+06	4.41223e+06			99	1.66799e+07			9.11125e+06			99	3.87144e+06	2432480	5.68024e+06		99	2.375e+07	1.8623e+06	1.73923e+07		99	3.69599e+07	1.59654e+07	5.62589e+06			99	1.22728e+06	1.23868e+06	1.14344e+06			99	3.49202e+06	8.6082e+06	4.44477e+06
									100	2.31997e+07	1.04339e+07		3.88457e+06			100	1.51838e+06			7.18341e+06			100	7.6762e+06	466095	901197		100	2.64123e+07	5.31878e+06	1.4475e+07		100	2.07701e+07	6.36951e+06	1.39133e+07			100	1.12512e+06	1.10535e+06	1.21173e+06			100	7.59787e+06	8.41167e+06	6.92133e+06
									101		1.02471e+07		1.4243e+06			101	5.35857e+06			6.14559e+06			101	1.23594e+07	3.00422e+06	6.40005e+06		101	2.50673e+07	2.55663e+06	3.97047e+07		101	2.03646e+07	3.32326e+06	1.76033e+07			101	1.12718e+06	1.54191e+06	218341			101	6.63667e+06	5.03647e+06	1.88542e+06
									102				3.19966e+06			102	2.25355e+07			5.92483e+06			102	9.81188e+06	5.04588e+06	1.61851e+06		102	1.62447e+07	3.12635e+06	3.68026e+06		102	3.40073e+07	1.11178e+07	8.9856e+06			102	1.34403e+06	897841	780319			102	1.85105e+06	6.21813e+06	553421
									103				1.6222e+06			103	1.8309e+07			7.5465e+06			103	3.30276e+06	1.53966e+06	548019		103	1.85747e+07	5.36367e+06	6.49595e+06		103	1.88252e+07	4.58458e+06	7.60422e+06			103	1.57571e+06	174427	785313			103	5.55485e+06	847040	1.18815e+06
									104				1.22749e+06			104	8.51991e+06			8.60429e+06			104	8.60701e+06	4.42062e+06	848563		104	2.82503e+07	4.33694e+06	3.05407e+07		104	3.61627e+07	2.34565e+07	4.206e+06			104	3.38923e+06	1.77303e+06	1.02748e+06			104	3.40189e+06	5.23689e+06	534038
									105				956038			105	1.91823e+07			5.80817e+06			105	6.19585e+06	1.3418e+06	1.53833e+06		105	5.42367e+07	3.03722e+06	7.1381e+06		105	1.48926e+07	9.11621e+06	8.4552e+06			105	1.39188e+06	775956	1.90457e+06			105	3.1852e+06	4.16819e+06	2.91103e+06
									106				1.87706e+06			106	1.1622e+07			5.62978e+06			106	4.58641e+06	2.73291e+06	185980		106	1.33618e+07	2.87822e+06	1.03597e+07		106	3.02275e+07	7.2477e+06	1.63825e+07			106	902600	262455	1.46516e+06			106	3.46399e+06	614733	5.30618e+06
																107	1.08598e+07			5.83157e+06			107	2.94237e+06	1.91076e+06	2.48129e+06		107	7.7302e+06	3.09601e+06	1.01534e+06		107	2.19722e+07	8.25946e+06	8.76924e+06			107	942814	2.55738e+06	1.22124e+06			107	730059	5.51901e+06	1.67662e+06
									mean	1.33246e+07	1.11311e+07	8.20677e+06	2.88074e+06			108	6.57815e+06			1.06464e+07			108	5.48996e+06	2.01493e+06	420463		108	2.75687e+07	1.18956e+07	2.1919e+07		108	3.36982e+07	8.44801e+06	7.56506e+06			108	768878	873468	1.00602e+06			108	971682	381276	4.11455e+06
									s.e.m.	706912	536151	429410	146651			109	7.41448e+06			9.34285e+06			109	6.00875e+06	1.06459e+06	3.6195e+06		109	5.85938e+07	1.87523e+06	1.07347e+07		109	2.03525e+07	9.3047e+06	6.24192e+06			109	1.26921e+06	1.92986e+06	73453.4			109	2.16156e+06	5.16944e+06	3.57911e+06
																110	1.0575e+06			8.82002e+06			110	7.08562e+06	3.24663e+06	249439		110	2.74917e+07	3.27079e+06	1.1321e+07		110	2.26056e+07	1.28681e+07	2.23408e+07			110	547964	1.91267e+06	2.02651e+06			110	5.01087e+06	7.11121e+06	523822
									Values used in the graph							111	1.17163e+07			7.88832e+06			111	1.24161e+07	1.29331e+06	5.31105e+06		111	2.66132e+07	7.332e+06	1.65515e+07		111	2.84211e+07	1.8179e+06	1.1148e+07			111	1.1574e+06	1.10085e+06	1.20329e+06			111	3.14777e+06	881638	825682
									Normalized Golgi intensity of Dopey1							112	6.08375e+06			7.52914e+06			112	3.82923e+06	1.12877e+06	827145		112	3.11164e+07	3.95931e+06	1.12049e+07		112	1.5406e+07	1.14996e+07	1.24243e+07			112	950884	436081	847930			112	4.763e+06	466720	539905
																113	1.12732e+07			7.5889e+06			113	3.12962e+07	2.84634e+06	1.12738e+06		113	2.20336e+07	2.78053e+06	2.06085e+06		113	2.11674e+07	8.53489e+06	2.75718e+07			113	1.37287e+06	1.52361e+06	1.15594e+06			113	2.99164e+06	4.77357e+06	4.81199e+06
									normalized mean	1	0.835379	0.615912	0.216198			114	1.1565e+07			4.99212e+06			114	4.78795e+06	339010	307735		114	2.56112e+07	3.04778e+06	4.64198e+06		114	2.65372e+07	9.09341e+06	1.02061e+07			114	310171	1.66209e+06	973599			114	5.4763e+06	6.32436e+06	195685
									normalized s.e.m.	0.0530533	0.0402378	0.0322269	0.011006			115	7.43997e+06			8.55078e+06			115	5.14728e+06	2.84042e+06	1.61351e+06		115	2.94487e+07	2.34594e+06	3.16281e+06		115	1.38045e+07	2.43589e+07	7.20514e+06			115	400262	113097	797091			115	4.44305e+06	2.79427e+06	6.97249e+06
									No. cell	100	101	99	106			116	1.03344e+07			5.23022e+06			116	9.70703e+06	1.96072e+06	3.76318e+06		116	2.57287e+07	3.21514e+06	6.07848e+06		116	1.78415e+07	6.71733e+06	1.52357e+07			116	999852	2.01718e+06	592786			116	2.75333e+06	4.23378e+06	2.13955e+06
																117	9.38871e+06			8.42973e+06			117	9.13732e+06	1.14378e+06	5.01294e+06		117	3.05778e+07	4.03141e+06	2.09226e+07		117	2.95879e+07	1.20013e+07	4.69984e+06			117	832883	948511	1.26007e+06			117	7.31518e+06	1.02981e+07	3.08297e+06
																118	6.46123e+06			1.22826e+07			118	9.82627e+06	1.11471e+06	2.34004e+06		118	1.53612e+07	4.24174e+06	6.45084e+06		118	2.7583e+07	8.38875e+06	1.26363e+07			118	114051	1.46534e+06	1.63877e+06			118	3.12481e+06	1.69095e+06	7.67528e+06
																119	1.96255e+06			9.3172e+06			119	8.13661e+06	1.91115e+06	2.63994e+06		119	4.53755e+07	3.81743e+06	1.21164e+07		119	1.5136e+07	1.10441e+07	1.14582e+07			119	1.16543e+06	1.75101e+06	1.20585e+06			119	1.00968e+07	5.1657e+06	4.81324e+06
																120	7.78254e+06			4.75477e+06			120	5.9437e+06	1.51131e+06	3.31609e+06		120	2.59482e+07	4.81591e+06	3.08936e+06		120	1.91489e+07	4.71166e+06	2.56006e+07			120	990406	212640	1.27165e+06			120	2.79298e+06	1.70115e+07	1.22331e+07
																121	5.16573e+06			8.47777e+06			121	8.24862e+06	2.2029e+06	7.23416e+06		121	1.95164e+07	1.24071e+07	1.01488e+07		121	1.97271e+07	1.2117e+07	8.50125e+06			121	667586	1.3381e+06	1.45352e+06			121	2.07902e+06	5.8628e+06	4.27019e+06
																122	1.70394e+07						122	4.77265e+06	1.22844e+06	7.34028e+06		122	4.11797e+07	4.56787e+06	1.9303e+07		122	2.56163e+07	1.51853e+07	3.4612e+06			122	3.34878e+06	1.63169e+06	1.03462e+06			122	1.98173e+06	6.75273e+06	3.60954e+06
																123	6.9076e+06						123	9.90503e+06	700349	4.6127e+06		123	2.57865e+07	5.98468e+06	2.33027e+07		123	7.90185e+06	1.26527e+07	6.1881e+06			123	1.35802e+06	971678	1.12801e+06			123	2.28369e+06	5.91544e+06	6.35687e+06
																124	3.36026e+06						124	8.27116e+06	1.96191e+06	465652		124	2.70945e+07	5.68352e+06	1.46149e+07		124	2.62774e+07	5.1988e+06	5.27168e+06			124	3.64329e+06	1.2721e+06	1.29083e+06			124	1.11409e+06	403430	1.08075e+07
																125	6.23862e+06						125	8.01833e+06	778216	1.49146e+06		125	5.06392e+07	3.63706e+06	2.32849e+07		125	1.82511e+07	1.6113e+07	5.58973e+06			125	702170	1.47099e+06	2.82314e+06			125	1.27165e+06	7.21152e+06	7.65107e+06
																126	7.12609e+06						126	1.21032e+07	1.54074e+06	6.21654e+06		126	2.18517e+06	1.69115e+06	7.81267e+06		126	1.09865e+07	6.87926e+06	5.90775e+06			126	1.4062e+06	1.81668e+06	983171			126	3.01468e+06	4.51315e+06	1.21609e+06
																127	5.62612e+06						127	7.82792e+06	2.19878e+06	2.41281e+06		127	1.37456e+07	3.84246e+06	8604341		127	2.04157e+07	8.85002e+06	4.05569e+06			127	1.07888e+06	1.44255e+06	1.94828e+06			127	3.36554e+06	6.56427e+06	6.06773e+06
																128	1.1784e+07						128	9.27213e+06	742351	3.65811e+06		128	1.55984e+07	3.99626e+06	1.17946e+07		128	2.40256e+07	5.44514e+06	5.07378e+06			128	562276	1.71548e+06	1.05967e+06			128	7.95551e+06	4.21257e+06	552062
																129	1.66425e+07						129	4.69139e+06	1.3169e+06	1.81869e+06		129	1.74442e+07	6.15974e+06	1.2821e+07		129	1.91138e+07	1.44447e+07	1.1357e+07			129	425523	1.24084e+06	2.74274e+06			129	775723	1.28376e+06	3.29595e+06
																130	1.32462e+07						130	1.21033e+07	2.47327e+06	226919		130	1.48904e+07	5.14727e+06	1.26585e+07		130	7.73893e+06	1.26909e+07	1.88877e+06			130	872292	190781	924804			130	3.42735e+06	9.91394e+06	2.90956e+06
																131	8.37117e+06						131	9.08436e+06	2.95056e+06	3.69151e+06		131	4.10784e+07	3.5236e+06	3.21297e+07		131	1.65529e+07	9.02551e+06	4.93122e+06			131	2.46032e+06	1.57148e+06	748636			131	4.04043e+06	271702	2.2714e+06
																132	1.03623e+06						132	1.14212e+07	3.09244e+06	278310		132	1.08763e+07	1.88231e+06	1.82133e+07		132	2.16374e+07	1.0708e+07	4.28455e+06			132	2.26916e+06	314635	345790			132	4.98367e+06	2.88099e+06	9.79752e+06
																133	9.60039e+06						133	5.57248e+06	921191	7.16385e+06		133	2.46359e+07	3.16079e+06	2.01084e+07		133	2.10871e+07	1.70414e+07	4.13251e+06			133	1.65579e+06	2.85794e+06	791721			133	9.45447e+06	5.32105e+06	3.02411e+06
																134	5.66222e+06						134	6.24188e+06	1.52921e+06	1.02433e+06		134	1.61587e+07	2.37982e+06	7.72316e+06		134	1.52165e+07	1.00941e+07	1.84252e+07			134	2.13898e+06	384002	245692			134	4.68907e+06	1.51561e+07	3.48072e+06
																135	2.06014e+07						135	5.51371e+06	1.80216e+06	395803		135	2.65383e+07	2.47974e+06	1.70222e+07		135	2.74901e+07	6.92829e+06	2.81217e+07			135	752300	1.24519e+06	707423			135	7.18724e+06	7.59242e+06	6.82152e+06
																136	4.41148e+06						136	3.35737e+06	1.73763e+06	121196		136	3.07639e+07	5.30945e+06	1.044e+07		136	2.62114e+07	5.58493e+06	7.82992e+06			136	1.77558e+06	1.13102e+06	2.04239e+06			136	5.98397e+06	959157	5.84781e+06
																137	8.61465e+06						137	1.32042e+07	1.36535e+06	344896		137	3.0418e+07	580289	1.28198e+07		137	3.99804e+07	1.09366e+07	500498			137	109822	1.36196e+06	489756			137	4.09192e+06	3.27712e+06	7.1792e+06
																138	1.12762e+06						138	1.01908e+07	2.83381e+06	230368		138	1.78779e+07	3.41136e+06	8.67784e+06		138	3.8721e+07	9.088e+06	3.77176e+06			138	2.74156e+06	78895.5	1.27262e+06			138	6.4725e+06	4.00345e+06	5.58287e+06
																139	9.88895e+06						139	2.397e+06	3.04055e+06	168107		139	1.59213e+07	5.73062e+06	2.7775e+07		139	2.77251e+07	4.11236e+06	4.04977e+07			139	540672	1.87372e+06	1.31924e+06			139	5.99546e+06	299347	1.22682e+06
																140	5.59211e+06						140	1.21957e+07	420745	208743		140	2.52499e+07	2.08504e+06	2.75797e+07		140	2.86438e+07	1.56201e+07	4.21193e+06			140	2.07561e+06	114409	304091			140	372908	2.89017e+06	669261
																141	8.97117e+06						141	9.49924e+06	2.24217e+06	4.66441e+06		141	3.44426e+07	236103	1.41612e+07		141	2.69201e+07	7.85548e+06	6.59391e+06			141	706338	149358	44431.6			141	2.01468e+06	2.40265e+06	2.68266e+06
																142	9.72849e+06						142	4.49409e+06	1.71717e+06	724063		142	3.76774e+07	161483	5.91105e+06		142	2.48142e+07	1.18406e+07	5.12202e+06			142	1.07223e+06	1.36392e+06	1.20148e+06			142	6.65383e+06	6.08344e+06	4.55505e+06
																143	4.71817e+06						143	7.95831e+06	2.81859e+06	1.30668e+06		143	2.3645e+07	2.24611e+06	7.33247e+06		143	3.30464e+07	1.25485e+07	8.32373e+06			143	2.51348e+06	1.52892e+06	1.8375e+06			143	4.78473e+06	2.53822e+06	3.16882e+06
																144	8.23016e+06						144	2.5741e+06	2.30398e+06	2.21142e+06		144	2.90841e+07	1.08526e+06	2.38296e+07		144	3.59338e+07	5.89347e+06	4.7195e+06			144	867760	1.82966e+06	1.99068e+06			144	2.41001e+06	8.39712e+06	5.71988e+06
																145	1.32018e+07						145	2.03078e+07	1.17689e+06	53883.9		145	3.58657e+07	2.48248e+06	2.24539e+07		145	5.12255e+07	1.28476e+07	4.42659e+07			145	631473	1.27152e+06	668648			145	6.05463e+06	5.96247e+06	5.14759e+06
																146	1.195e+07						146	6.14803e+06	1.48275e+06	4.38036e+06		146	4.45795e+07	5.03477e+06	2.54047e+07		146	4.40284e+07	9.9101e+06	1.2493e+07			146	1.07019e+06	1.5017e+06	410740			146	2.57848e+06	9.02911e+06	3.65868e+06
																147	2.90854e+06						147	1.51132e+07	1.68084e+06	1.40752e+06		147	2.34294e+07	5.94609e+06	2.99997e+07		147	3.52043e+07	1.30677e+07	3.75057e+06			147	2.89763e+06	1.2076e+06	1.50252e+06			147	4.11849e+06	4.14581e+06	5.65193e+06
																148	1.57544e+07						148	1.48146e+07	3.20949e+06	434869		148	4.15196e+06	2.30523e+06	1.11864e+07		148	2.66819e+07	1.21153e+07	4.58035e+06			148	172235	1.01801e+06	987433			148	4.15846e+06	1.14232e+06	7.82786e+06
																149	3.36502e+06						149	6.98521e+06	1.86861e+06	197453		149	1.91837e+07	2.39909e+06	2.03676e+07		149	5.60456e+07	1.03243e+07	7.61274e+06			149	1.4593e+06	1.02725e+06	694881			149	7.18966e+06	3.95386e+06	4.21933e+06
																150	1.908e+07						150	2.97549e+06	469996	1.04674e+06		150	2.5811e+07	3.48348e+06	2.63579e+07		150	7.25482e+07	6.54924e+06	2.20482e+06			150	1.54608e+06	1.86138e+06	1.78976e+06			150	4.76699e+06	5.32318e+06	7.54958e+06
																151	3.54954e+07						151	4.86317e+06	1.90109e+06	1.12921e+06		151	3.20523e+07	2.63539e+06	1.12546e+07		151	1.90651e+07	1.13151e+07	2.47461e+06			151	1.31717e+06	1.81638e+06	147705			151	786058	1.16083e+07	4.68447e+06
																152	7.60944e+06						152	7.19154e+06	1.53018e+06	3.57466e+06		152	2.41433e+07	1.11693e+07	2.94143e+07		152	2.47332e+07	1.68495e+07	3.94693e+06			152	853796	968988	1.01582e+06			152	5.40688e+06	3.25703e+06	992853
																153	4.16055e+06						153	1.17273e+07	1.44128e+06	1.09038e+06		153	1.71011e+07	2.0651e+06	2.37089e+07		153	3.44741e+07	8.88582e+06	1.52667e+06			153	1.36398e+06	570278	3.66349e+06			153	3.83794e+06	4.38394e+06	4.52815e+06
																154	7.84766e+06						154	7.98171e+06	2.50712e+06	1.84764e+06		154	4.15785e+07	1.38817e+06	1.97536e+07		154	1.75923e+07	1.12283e+07	3.37526e+06			154	1.90893e+06	200963	2.14136e+06			154	3.76622e+06	857358	5.34542e+06
																155	1.55585e+07						155	5.62535e+06	3.77161e+06	1.83757e+06		155	3.16636e+07	5.49171e+06	1.02267e+07		155	2.44925e+07	1.04936e+07	8.30299e+06			155	2.00146e+06	851333	313997			155	6.21725e+06	4.14166e+06	6.17281e+06
																156	8.23854e+06						156	5.52764e+06	1.39701e+06	790888		156	1.48289e+07	2.98063e+06	1.3647e+07		156	3.81641e+07	7.53192e+06	1.1459e+07			156	1.05266e+06	1.11881e+06	2.34525e+06			156	418191	7.42383e+06	3.72846e+06
																157	1.50969e+07						157	1.48131e+07	3.42467e+06	126236		157	1.85722e+07	2.54366e+06	3.1401e+07		157	3.23487e+07	1.03933e+07	8.70851e+06			157	399891	883562	2.36619e+06			157	6.24741e+06	3.10717e+06	4.83865e+06
																158	3.13319e+06						158	5.20717e+06	1.81154e+06	1.07431e+06		158	1.45749e+07	1.73798e+06	1.8711e+07		158	2.05728e+07	8.64888e+06	2.87041e+06			158	2.22423e+06	828544	1.43744e+06			158	4.32076e+06	8.09479e+06	4.96806e+06
																159	1.3596e+07						159	5.89108e+06	1.03493e+06	1.40494e+06		159	4.40726e+07	2.21067e+06	1.33536e+07		159	3.23818e+07	1.42743e+07	3.07276e+06			159	1.92156e+06	195364	807023			159	7.50622e+06	6.78675e+06	3.85654e+06
																160	8.8546e+06						160	2.14516e+06	1.4819e+06	2.94105e+06		160	2.12258e+07	3.3564e+06	1.13481e+07		160	5.57953e+07	1.40002e+07	6.81251e+06			160	931938	524040	143409			160	3.8144e+06	5.04919e+06	4.47724e+06
																161	5.51255e+06						161	6.04685e+06	342978	257661		161	2.03039e+07	2.37529e+06	1.61962e+07		161	1.72497e+07	8.77211e+06	4.12494e+06			161	655802	749675	1.60626e+06			161	4.717e+06	6.78448e+06	2.83467e+06
																162	1.05234e+07						162	5.39156e+06	1.17383e+06	1.87584e+06		162	2.40949e+07	468027	9.22904e+06		162	2.18468e+07	1.07455e+07	3.04238e+06			162	1.89325e+06	391929	750879			162	2.5362e+06	4.53258e+06	3.24921e+06
																163	1.02698e+07						163	1.29286e+07	1.31284e+06	3.01174e+06		163	3.55471e+07	4.41754e+06	1.19047e+07		163	1.8497e+07	7.51123e+06	1.1115e+07			163	152689	43104.4	1.71985e+06			163	5.27222e+06	250227	2.31696e+06
																							164	6.36137e+06	1.97093e+06	574732		164	1.51407e+07	2.6964e+06	9.66215e+06		164	2.39047e+07	1.3021e+07	3.347e+06			164	1.21328e+06	677895	2.59677e+06			164	3.5877e+06	3.98827e+06	1.13046e+06
																mean	9.29726e+06	8.79229e+06	9.67909e+06	8.64551e+06			165	4.38639e+06	1.12202e+06	225817		165	4.76985e+07	2.3033e+06	8.85987e+06		165	5.45515e+07	9.82739e+06	1.83944e+06			165	1.4873e+06	181098	307527			165	6.86325e+06	1.351e+06	836898
																s.e.m.	505257	438675	694109	198948			166	4.45602e+06	479025	3.30685e+06		166	2.2416e+07	3.01428e+06	6.60492e+06		166	2.83355e+07	1.65037e+07	1.7667e+06			166	824731	322623	1.09051e+06			166	6.2052e+06	5.49565e+06	8.5454e+06
																							167	7.76812e+06	1.07074e+06	305647		167	2.00405e+07	1.52131e+06	2.1661e+06		167	1.86024e+07	1.61477e+07	1.6281e+06			167	694851	706692	2.23553e+06			167	5.21811e+06	4.50401e+06	2.93381e+06
																Values used in the graph							168	1.63548e+07	1.20707e+06	771961		168	1.24348e+07	1.17572e+06	8.60591e+06		168	1.31984e+07	6.64997e+06	6.77283e+06			168	950580	157525	1.69573e+06			168	5.87051e+06	681045	3.37488e+06
																Normalized Golgi intensity of Mon2							169	1.98636e+07	440783	266963		169	3.57811e+07	2.22001e+06	1.94374e+07		169	2.67419e+07	1.34975e+07	4.22796e+06			169	814112	707589	361288			169	7.4721e+06	1.67043e+06	1.71911e+06
																							170	8.36081e+06	1.42713e+07	2.70307e+06		170	1.5266e+07	2.66355e+06	9.29473e+06		170	3.54117e+07	9.81127e+06	1.02624e+07			170	388681	557875	201358			170	5.42146e+06	3.26024e+06	1.25198e+06
																normalized mean	1	0.945686	1.04107	0.929898			171	8.96865e+06	7.6116e+06	5.46524e+06		171	1.91057e+07	1.97593e+06	2.98672e+06		171	5.84223e+07	1.50472e+07	1.31199e+06			171	1.10643e+06		1.58166e+06			171	3.7956e+06	2.40933e+06	109445
																normalized s.e.m.	0.0543447	0.0471833	0.0746573	0.0213985			172	7.85008e+06	3.36998e+06	326848		172	1.93211e+07	2.45483e+06	1.57059e+07		172	1.61148e+07	9.45187e+06	2.44264e+07			172	1.20525e+06		1.7474e+06			172	7.61499e+06	4.54405e+06	2.40838e+06
																No. cell	163	85	65	121			173	5.97326e+06	1.21595e+07	854562		173	3.31136e+07	1.74569e+06	7.94353e+06		173	3.12313e+07	1.18497e+07	2.61614e+07			173	1.06832e+06		559467			173	3.8824e+06	4.49568e+06	357830
																							174	7.71193e+06	6.87982e+06	1.23088e+06		174	2.14839e+07	6.10498e+06	1.0713e+07		174	5.00881e+07	6.1641e+06	1.38186e+07			174	632766					174	8.0017e+06	1.50358e+06	1.11571e+06
																							175	6.08351e+06	1.26682e+07	164250		175	1.70349e+07	3.16694e+06	1.54055e+07		175	2.42529e+07	7.96677e+06	1.10256e+07			175	143155					175	4.98416e+06	2.9527e+06	5.19347e+06
																							176	1.30246e+07	2.35133e+07	1.08009e+06		176	3.13882e+07	3.72374e+06	1.60882e+07		176	2.26064e+07	1.32119e+07	1.17117e+07			176	3.30382e+06					176	974921	2.69686e+06	2.00332e+06
																							177	8.41716e+06	2.12571e+07	143870		177	1.83047e+07	2.07631e+06	1.37783e+07		177	2.83869e+07	1.23166e+07	2.17043e+07			177	483244					177	6.90689e+06	4.52933e+06	4.43914e+06
																							178	1.34266e+07	1.81121e+07	2.2031e+06		178	1.7441e+07	1.81843e+06	1.11071e+07		178	2.48983e+07	6.75867e+06	2.2625e+07			178	346959					178	5.13101e+06		1.77786e+06
																							179	5.19097e+06	8.71572e+06	354867		179	2.13961e+07	1.45252e+06	9.80782e+06		179	4.519e+07	8.55054e+06	1.65582e+07			179	1.48161e+06					179	7.37246e+06		4.53956e+06
																							180	6.61767e+06	8.55719e+06	219689		180	3.93616e+07	1.98487e+06	2.28735e+07		180	2.57532e+07	8.80874e+06	1.88627e+07			180	1.29539e+06					180	7.2626e+06		3.36142e+06
																							181	6.46182e+06	7.03876e+06	3.83957e+06		181	3.59904e+07	4.66517e+06	1.6737e+07		181	2.71359e+07	1.14384e+07	7.40458e+06			181	603889					181	1.89778e+06		1.61594e+06
																							182	8.97946e+06	1.30292e+07	3.4655e+06		182	1.35894e+07	2.04666e+06	1.52514e+07		182	2.69989e+07	3.52841e+06	2.46883e+07			182	223487					182	4.03223e+06		2.81257e+06
																							183	1.63905e+07	2.44951e+07	3.87906e+06		183	1.97213e+07	1.54381e+06	7.00473e+06		183	2.21907e+07	3.45567e+06	2.10276e+07			183	776420					183	6.43562e+06		2.33902e+06
																							184	1.57966e+07	1.51212e+07	190252		184	1.01018e+07	2.63843e+06	1.53879e+07		184	2.44834e+07	7.39137e+06	2.83687e+07			184	504602					184	1.86701e+06
																							185	1.59062e+07	1.58239e+07	7.93777e+06		185	1.99308e+07	911611	9.26579e+06		185	3.2994e+07	9.66176e+06	1.76042e+07			185	1.43619e+06					185	4.84429e+06
																							186	8.86699e+06	9.10008e+06	2.77314e+06		186	3.66149e+07	260166	1.16291e+06		186	4.1019e+07	9.41603e+06	2.62702e+07			186	953498					186	2.04763e+06
																							187	1.58649e+07	1.2905e+07	1.18048e+06		187	1.46223e+07	3.10579e+06	1.42921e+07		187	2.13157e+07	6.79463e+06	1.33601e+07			187	1.11427e+06					187	1.64246e+07
																							188	9.67185e+06	4.53292e+06	711746		188	1.89292e+07	1.24949e+06	1.07008e+07		188	2.45495e+07	1.22752e+07	1.80009e+07			188						188	5.78569e+06
																							189	1.00556e+07	1.53735e+07	244260		189	1.63461e+07	1.2848e+06	1.40935e+07		189	1.62924e+07	1.17042e+07	1.61657e+07			189						189	478431
																							190	5.72263e+06	2.74822e+06	915502		190	3.13304e+07	1.71673e+06	1.19394e+07		190	1.96488e+07	1.78525e+07	1.14412e+07			190						190	5.86734e+06
																							191	6.04341e+06	3.33384e+07	3.50843e+06		191	1.91658e+07	951758	8.21638e+06		191	2.38389e+07	1.72901e+07	2.46164e+07			191						191	7.14149e+06
																							192	9.47788e+06	4.9669e+06	685970		192	3.29135e+07	2.1451e+06	9.93083e+06		192	2.1472e+07	1.23801e+07	8.27733e+06			192						192	3.80765e+06
																							193	7.13521e+06	1.15228e+07	306151		193	2.81104e+07	2.74806e+06	1.30628e+07		193	2.01769e+07	1.27903e+07	1.01991e+07			193						193	1.11117e+06
																							194	6.8421e+06	1.82301e+07	2.23591e+06		194	1.69815e+07	2.51592e+06	6.65089e+06		194	2.10075e+07	1.20206e+07	7.52072e+06			194						194	1.01971e+06
																							195	8.67879e+06	1.54968e+07	411687		195	1.20947e+07	2.84077e+06	1.42352e+07		195	16219385	1.10803e+07	1.27835e+07			195						195	7.55198e+06
																							196	6.11649e+06	1.28245e+07	3.47072e+06		196	9.21357e+06	2.74651e+06	10099245		196	2.60674e+07	1.47562e+07	6.63426e+06			196						196	2.49739e+06
																							197	7.12856e+06	1.58378e+07	2.8704e+06		197	6.3994e+06	2.3685e+06	3.38831e+06		197	3.57544e+07	1.60455e+07	1.23649e+07			197						197	8.23068e+06
																							198	6.69771e+06	1.66274e+07	942057		198	1.51547e+07	1.71837e+06	1.3788e+07		198	2.77862e+07	2.28737e+07	8.81171e+06			198						198	6.81131e+06
																							199	6.70692e+06	8.33001e+06	1.01871e+06		199	1.22969e+07	2.36377e+06	4.79333e+07		199	3.04458e+07	1.966e+07	1.50261e+07			199						199	3.83552e+06
																							200	8.21397e+06	1.65864e+07	376304		200	2.93075e+07	444403	1.05035e+07		200	2.48845e+07	1.57198e+07	2.34677e+07			200						200	6.19199e+06
																							201	8.57322e+06	1.31848e+07	942462		201	5.62835e+07	2.19025e+06	2.33122e+07		201	1.48896e+07	1.19143e+07	1.99272e+07			201						201	5.78732e+06
																							202	1.89088e+07	7.82292e+06	800126		202	2.69177e+07	1.91777e+06	1.14239e+07		202	3.52249e+07	2.5026e+07	2.80928e+07			202						202	3.34178e+06
																							203	1.75424e+07	9.35493e+06	361931		203	3.76246e+07	3.6561e+06	9.64043e+06		203	1.26071e+07	3.2395e+07	1.11446e+07			203						203	3.91022e+06
																							204	1.4709e+06	1.8126e+07	147216		204	4.09359e+06	3.22199e+06	8.40085e+06		204	2.40438e+07	8.51313e+06	7.00745e+06			204						204	965230
																							205	4.19279e+06	1.37556e+07	534305		205	2.01457e+07	3.74881e+06	785189		205	1.48741e+07	9.18635e+06	1.16697e+07			205						205	5.94872e+06
																							206	1.14353e+07	5.4117e+06	1.75899e+06		206	7.98977e+07	310987	9.14059e+06		206	2.81023e+07	1.44594e+07	2.69373e+07			206						206	7.13322e+06
																							207	5.23712e+06	1.2228e+07	664456		207	3.86429e+07	1.46985e+06	1.32105e+07		207	9.20959e+06	2.49143e+07	8.00794e+06			207						207	1.23025e+07
																							208	2.202e+07	8.82045e+06	563594		208	2.47269e+07	2.68071e+06	4.80074e+06		208	1.55158e+07	7.70251e+06	1.29097e+07			208						208	6.65061e+06
																							209	5.40626e+06	2.03872e+07	909666		209	3.33233e+07	2.67912e+06	1.77319e+07		209	1.16302e+07	9.75525e+06	2.90323e+07			209						209	6.48173e+06
																							210	5.85574e+06	5.46974e+06	2.3886e+06		210	1.24197e+07	795090	7.77397e+06		210	2.13486e+07	1.19411e+07	1.34703e+07			210						210	836082
																							211	1.65783e+07	2.22115e+07	1.2506e+06		211	2.43692e+07	4.08996e+06	1.85113e+07		211	2.34496e+07	1.58124e+07	1.85422e+07			211						211	4.92256e+06
																							212	2.73761e+06	6.18189e+06	3.32051e+06		212	3.66236e+07	4.34623e+06	1.61181e+07		212	2.62688e+07	2.60873e+07	1.35256e+07			212						212	5.80203e+06
																							213	6.33162e+06	2.79933e+06	717176		213	4.67051e+07	803429	5.69657e+06		213	2.08378e+07	7.19575e+06	2.39006e+07			213						213	3.76712e+06
																							214	3.23198e+06	3.38837e+06	3.76853e+06		214	4.62119e+07	1.94634e+06	1.6576e+07		214	1.87865e+07	1.39457e+07	1.21457e+07			214						214	6.30944e+06
																							215	1.79912e+06	1.40407e+07	1.82411e+06		215	1.14175e+07	1.91701e+06	9.76014e+06		215	9.7089e+06	2.23658e+07	1.02923e+07			215						215	7.66869e+06
																							216	1.35491e+07	3.78679e+06	1.7342e+06		216	3.42839e+07	492183	1.30887e+07		216	2.83526e+07	1.08296e+07	6.48813e+06			216						216	4.78205e+06
																							217	3.58916e+06	1.04131e+07	2.57186e+06		217	1.96548e+07	2.06113e+06	2.89293e+06		217	1.98646e+07	1.00944e+07	7.79733e+06			217						217	6.70312e+06
																							218	1.84136e+06	7.66285e+06	6.0617e+06		218	3.31908e+07	3.34801e+06	4.41336e+06		218	2.02126e+07	1.26756e+07	1.08236e+07			218						218	8.00647e+06
																							219	3.34505e+06	5.06464e+06	2.64578e+06		219	3.01956e+07	22928298	1.77614e+07		219	1.98195e+07	1.20558e+07	1.25521e+07			219						219	4.2633e+06
																							220	4.80809e+06	6.60504e+06	4.4278e+06		220	1.55811e+07	2.6384e+07	6.21835e+06		220	3.60849e+07	9.9088e+06	2.12527e+07			220						220	3.10206e+06
																							221	5.65064e+06	3.62017e+06	321078		221	2.70856e+07	1.6866e+07	9.44888e+06		221	2.25644e+07	1.09326e+07	5.8887e+06			221						221	2.99957e+06
																							222	7.03235e+06	1.07092e+06	3.36807e+06		222	2.81819e+07	4.11255e+07	1.70241e+07		222	1.46272e+07	1.47328e+07	1.00893e+07			222						222	648387
																							223	5.32915e+06	757136	324118		223	3.08758e+07	5.78543e+07	1.33309e+07		223	1.67132e+07	1.83162e+07	4.63683e+06			223						223	6.71384e+06
																							224	874094	776775	395979		224	2.04186e+07	7.98667e+06	8.96727e+06		224	1.62264e+07	9.51811e+06	9.88672e+06			224						224	4.82854e+06
																							225	4.66801e+06	1.56063e+06	375683		225	3.65101e+07	5.38798e+07	4.04287e+06		225	1.1433e+07	1.09621e+07	1.21823e+07			225						225	5.60678e+06
																							226	3.63129e+06	555330	712361		226	3.6592e+07	6.55108e+07	4.34452e+06		226	8.68841e+06	7.27505e+06	1.3576e+07			226						226	6.19699e+06
																							227	1.12067e+07	1.50625e+06	4.7969e+06		227	9.08342e+06	1.03136e+08	3.53037e+06		227	3.06252e+07	8.77377e+06	1.63393e+07			227						227	5.55733e+06
																							228	7.40553e+06	2.55677e+06	190995		228	1.77261e+07	1.00272e+08	2.31939e+07		228	1.11399e+07	1.06448e+07	8.29078e+06			228						228	7.14157e+06
																							229	4.35246e+06	1.0191e+06	6.67548e+06		229	3.30526e+07	3.49951e+07	2.26619e+06		229	1.85354e+07	9.58791e+06	7.97843e+06			229						229	2.88268e+06
																							230	7.69425e+06	3.13031e+06	1.24141e+07		230	3.3785e+07	3.26535e+07	1.2314e+07		230	1.28496e+07	9.0096e+06	7.80945e+06			230						230	6.63115e+06
																							231	9.04262e+06	1.31776e+06	780617		231	3.61974e+07	2.94796e+07	3.81703e+06		231	2.72976e+07	6.64867e+06	1.50202e+07			231						231	2.23982e+06
																							232	4.02067e+06	1.56767e+06	4.524e+06		232	2.54681e+07	4.39649e+07	2.95322e+06		232	1.06136e+07	1.5729e+07	1.49892e+07			232						232	1.05362e+07
																							233	1.19455e+07	665474	1.07234e+06		233	3.05493e+07	1.2338e+07	1.09836e+07		233	3.17622e+07	5.62943e+06	1.63172e+07			233						233	1.61382e+06
																							234	5.99957e+06	5.54183e+06	519491		234	2.8115e+07	4.90291e+07	1.61584e+07		234	1.13546e+07	1.07363e+07	8.54734e+06			234						234	1.08324e+07
																							235	6.16024e+06	160858	3.73601e+06		235	5.00889e+07	3.79193e+07	3.16152e+07		235	26480308	5.19325e+06	3.41039e+07			235						235	5.67093e+06
																							236	7.858e+06	868903	473199		236	3.43552e+07	7.00866e+07	1.5525e+07		236	2.49622e+07	9.53279e+06	1.00185e+07			236						236	2.96102e+06
																							237	1.63427e+07	1.54602e+06	1.93849e+06		237	3.71329e+07	2.57656e+07	1.21943e+07		237	1.72164e+07	1.04709e+07	1.81485e+07			237						237	2.50939e+06
																							238	3.85104e+06	2.29806e+06	88611		238	4.36676e+07	1.13578e+07	3.90033e+07		238	2.001e+07	4.33531e+06	2.13695e+07			238						238	2.22076e+06
																							239	7.74255e+06	281461	3.9662e+06		239	3.59714e+07	3.80781e+07	8.00177e+06		239	1.56065e+07	1.26603e+07	1.67367e+07			239						239	3.63388e+06
																							240	3.66509e+06	290802	1.14295e+06		240	2.09072e+07	5.71575e+07	2.20643e+07		240	8.71912e+06	8.87012e+06	1.49211e+07			240						240	489169
																							241	8.34243e+06	3.48904e+06	2.54719e+06		241	1.72737e+07	4.8281e+07	1.1641e+07		241	1.37193e+07	1.00757e+07	9.09411e+06			241						241	4.61569e+06
																							242	1.26377e+06	3.30941e+06	632271		242	2.47215e+07	2.57445e+07	1.35149e+07		242	1.79977e+07	6.53148e+06	5.68023e+06			242						242	6.85246e+06
																							243	7.31382e+06	601991	3.64304e+06		243	2.924e+07	7.07633e+07	1.49816e+07		243	3.76861e+07	7.46295e+06	2.31813e+07			243						243	1.0125e+06
																							244	4.75423e+06	353849	1.55276e+06		244	1.63875e+07	2.62871e+07	1.3009e+07		244	1.50434e+07	7.24558e+06	2.37223e+07			244						244	1.79216e+06
																							245	4.65809e+06	891352	336528		245	2.52476e+07	1.3765e+07	14437644		245	1.16427e+07	5.1052e+06	1.55498e+07			245						245	5.67068e+06
																							246	3.0222e+06	2.16557e+06	3.62762e+06		246	3.14599e+07	3.28045e+07	1.43141e+07		246	1.75892e+07	3.87964e+06	8.26847e+06			246						246	1.78926e+06
																							247	7.01446e+06	612309	4.71339e+06		247	2.1117e+07	2.00868e+07	7.50268e+06		247	1.94231e+07	1.36751e+07	2.0046e+07			247						247	4.95352e+06
																							248	9.21674e+06	1.17408e+06	5.63038e+06		248	2.69962e+07	1.65469e+07	1.22929e+07		248	2.12648e+07	4.9743e+06	1.27383e+07			248						248	2.39195e+06
																							249	6.72355e+06	2.49183e+06	7.03832e+06		249	3.70186e+07	1.54163e+07	1.40826e+07		249	2.33971e+07	8.27659e+06	3.20329e+07			249						249
																							250	7.17472e+06	1.72271e+06	5.45992e+06		250	2.66387e+07	7435992	1.38785e+07		250	1.3369e+07	5.73773e+06	8.334e+06			250						250
																							251	6.60855e+06	2.43544e+06	6.43421e+06		251	2.4688e+07	1.54332e+07	1.44593e+07		251	1.95678e+07	1.21892e+07	1.61059e+07
																							252	6.79443e+06	1.95557e+06	4.98358e+06		252	2.7318e+07	1.33738e+07	1.36861e+07		252	8.59767e+06	4.73929e+06	1.61441e+07
																							253	5.67659e+06	243743	6.67933e+06		253	2.39634e+07	3.44009e+07	1.86941e+07		253	1.70835e+07	1.41828e+07	1.95892e+07			mean	1.18439e+06	1.129e+06	1.10798e+06			mean	4.89916e+06	4.96088e+06	4.52941e+06
																							254	4.07238e+06	863545	1.20771e+06		254	3.058e+07	1.75083e+07	8.61484e+06		254	7.02009e+06	5.07016e+06	8.51661e+06			No. cell	187	170	173			No. cell	248	177	183
																							255	9.74043e+06	3.06467e+06	1.37272e+07		255	1.36322e+07	2.92356e+07	8.787e+06		255	1.59267e+07	1.18243e+07	1.39081e+07
																							256	1.35985e+07	1.50629e+06	3992205		256	2.39963e+07	2.08134e+07	2.99215e+06		256	1.8039e+07	1.11464e+07	1.22749e+07
																							257	6.79277e+06	157288	4.54784e+06		257	3.38691e+07	5.20735e+07	2.18753e+07		257	1.57331e+07	7.68763e+06	1.50964e+07			Experiment	control shRNA	PI4KIIIβ #1 shRNA	PI4KIIIβ #2 shRNA
																							258	3.45225e+06	2.50586e+06	5.40903e+06		258	2.32036e+07	1.22543e+07	1.29737e+07		258	1.87396e+07	8.93507e+06	2.14888e+07			1	1	0.953231	0.935484
																							259	3.22078e+06	1.60166e+06	5.42474e+06		259	1.51072e+07	4.02484e+07	2.1348e+07		259	1.46867e+07	6.96876e+06	1.30318e+07			2	1	1.0126	0.924528
																							260	9.97344e+06	2.51874e+06	4.37789e+06		260	2.0211e+07	5.51349e+07	1.93756e+07		260	1.85001e+07	3.89335e+06	2.64179e+07			3	1	0.978025	1.02222
																							261	1.48886e+07	1.69617e+06	2.46194e+06		261	1.3637e+07	2.59194e+07	1.65497e+07		261	1.98148e+07	6.12608e+06	1.68326e+07
																							262	3.84391e+06	1.87932e+06	8.01167e+06		262	2.94265e+07	5.67067e+07	1.45152e+07		262	1.82464e+07	7.85409e+06	1.48701e+07			Values used in the graph
																							263	6.74613e+06	2.2346e+06	6.98256e+06		263	3.20395e+07	3.67166e+07	1.77759e+07		263	1.44392e+07	8.673e+06	2.1864e+07			Normalized Golgi intensity of Mon2
																							264	1.75352e+07	1.59233e+06	5.61881e+06		264	2.34441e+07	1.59499e+07	1.79777e+07		264	6.3778e+06	9.49535e+06	1.70292e+06
																							265	9.22703e+06	1.42223e+06	2.05183e+06		265	2.51477e+07	5.19463e+07	5.4882e+06		265	2.01445e+07	1.04475e+07	1.24543e+07			mean	1	0.981285	0.960742
																							266	1.02408e+07	2.56541e+06	3.63812e+06		266	2.78043e+07	1.50407e+07	1.55085e+07		266	8.70353e+06	5.96966e+06	2.37715e+07			s.d.	0	0.0298177	0.0535181
																							267	1.1459e+07	2.34274e+06	4.35258e+06		267	2.29452e+07	2.02686e+07	2.09966e+07		267	1.02671e+07	8.73763e+06	1.37318e+07
																							268	9.46938e+06	815052	3.06563e+06		268	9.32943e+06	3.469e+07	1.07972e+07		268	1.00015e+07	3.83912e+06	8.24701e+06
																							269	1.59317e+07	451384	3.84859e+06		269	2.21204e+07	1.73425e+07	3.44918e+06		269	1.30982e+07	7.62827e+06	1.25454e+07
																							270	1.4371e+07	2.6793e+06	5.75884e+06		270	1.92491e+07	2.48661e+07	6.08963e+06		270	1.77222e+07	3.13468e+06	5.68915e+06
																							271	1.04857e+07	2.16167e+06	2.88735e+06		271	7.69545e+06	4.25673e+07	1.93555e+07		271	1.03435e+07	7.11175e+06	2.77736e+07
																							272	6.96334e+06	1.8242e+06	4.07379e+06		272	8.99291e+06	3.26693e+07	1.08457e+07		272	3.4981e+07	8.05496e+06	2.871e+07
																							273	3.30622e+06	2.40085e+06	4.88196e+06		273	1.08917e+07	3.29314e+07	3.0257e+06		273	1.25074e+07	7.0253e+06	9.46034e+06
																							274	6.62669e+06	2.08796e+06	2.90365e+06		274	1.77675e+07	1.55894e+07	2.78509e+06		274	2.39804e+07	8.36779e+06	1.30479e+07
																							275	8.53348e+06	2.70625e+06	3.08953e+06		275	1.21154e+07	1.26135e+07	4.68779e+06		275	1.21943e+07	6.55804e+06	6.0653e+06
																							276	8.9419e+06	2.37933e+06	4.90968e+06		276	1.47287e+07	1.80409e+07	931109		276	2.2962e+07	8.26085e+06	1.14431e+07
																							277	5.21354e+06	2.41856e+06	4.64277e+06		277	1.24901e+07	6.10079e+07	1.39415e+07		277	2.34599e+07	8.84791e+06	1.36911e+07
																							278	8.0642e+06	2.5314e+06	5.67796e+06		278	1.68273e+07	1.81446e+07	5.17511e+06		278	2.89754e+07	8.14757e+06	1.26759e+07
																							279	1.27034e+07	1.47317e+06	4.88774e+06		279	1.53753e+07	1.54646e+07	2.92519e+06		279	2.26812e+07	6.44753e+06	1.80074e+07
																							280	1.06503e+07	988985	7.82827e+06		280	2.7929e+07	1.43487e+07			280	3.24651e+07	4.46599e+06	3.36824e+07
																							281	1.11594e+07	2.02829e+06	2.071e+06		281	3.16341e+07	2.48413e+07			281	2.46532e+07	5.84874e+06	1.80993e+07
																							282	1.16788e+07	2.83752e+06	3.0194e+06		282	22362459	7.94345e+06			282		7.91351e+06	1.57803e+07
																							283	1.40712e+07	3.90607e+06	5.99932e+06		283	1.6054e+07	4.85607e+07			283		4.61867e+06	2.75035e+07
																							284	3.94361e+06	1.82468e+06	4.02873e+06		284	1.88527e+07	1.87478e+07			284			5.88142e+06
																							285	1.07672e+07	1.40711e+06	4.37565e+06		285	1.6951e+07	3.93981e+07			285			5.90013e+06
																							286	8.70987e+06	2.36609e+06	5.95763e+06		286	1.17676e+07	5.58942e+07			286			7.95275e+06
																							287	8657805	3.43001e+06	3.87269e+06		287	3.10554e+07	2.06287e+07			287			1.78335e+07
																							288	5.26868e+06	3.57197e+06	5.09666e+06		288	3.55884e+07	2.94123e+07			288			8.44592e+06
																							289	1.01532e+07	2.14063e+06	3.4096e+06		289	2.14541e+07	4.03504e+07
																							290	7.84753e+06	2.34838e+06	5.44695e+06		290	3.0869e+07	1.6812e+07
																							291	7.9519e+06	6.85979e+06	660569		291	1.47365e+07	3.98131e+07
																							292	1.07829e+07	1.19236e+06	1.63882e+06		292	2.00981e+07	2.91752e+07
																							293	4.3178e+06	862639	7.18669e+06		293	2.02289e+07	3.03493e+07
																							294	6.94166e+06	4.20127e+06	3.26149e+06		294	2.29725e+07	1.27959e+07
																							295	4.25532e+06	2.69812e+06	1.37562e+06		295	1.58554e+07	2.67042e+07
																							296	7.4069e+06	2.53077e+06	2.6304e+06		296	1.64292e+07	2.40708e+07
																							297	9.5675e+06	2.06891e+06	4.42151e+06		297	3.4443e+07	3.18467e+07
																							298	3.31049e+06	928603	5.03188e+06		298	2.84931e+07	2.26612e+07
																							299	6.23709e+06	3.90365e+06	7.1396e+06		299	2.29244e+07	4.14465e+07
																							300	1.73037e+06	3.74325e+06	6.86919e+06		300	2.70405e+07	1.92275e+07
																							301	6.12387e+06	3.18066e+06	6.0154e+06		301	3.56811e+07	1.59579e+07
																							302	6.16279e+06	69074.3	628719		302	2.55735e+07	1.71678e+07
																							303	8.34589e+06	1.98106e+06	4.32061e+06		303	1.24805e+07	4.06613e+07
																							304	6.8583e+06	2.52439e+06	3.33066e+06		304	2.24298e+07	7.71365e+06
																							305	8.29188e+06	1.70279e+06	5.53096e+06		305	1.40037e+07	3.28149e+06
																							306	4.95926e+06	1.78936e+06	2.00615e+06		306	2.09706e+07	5.87775e+06
																							307	5.82994e+06	2.81155e+06	3.85035e+06		307	2.04582e+07	1.11624e+07
																							308	6.04717e+06	2.10038e+06	3.26346e+06		308	1.54359e+07	5.06812e+06
																							309	5.87334e+06	2.80763e+06	6.28339e+06		309	2.07928e+07	1.313e+07
																							310	7.57855e+06	726457	426697		310	1.42897e+07	2.05352e+07
																							311	8.65701e+06		4.74213e+06		311	4.16874e+07	2.07866e+07
																							312	1.51496e+06		830980		312	1.94543e+07	2.72252e+07
																							313	6.35284e+06		1.09065e+06		313	3.82684e+07	2.6462e+07
																							314	5.27875e+06		783617		314	1.52e+07	1.58499e+07
																							315	8.08033e+06		3.00115e+06		315	1.76175e+07	4.46062e+07
																							316	9.05458e+06		217853		316	6.06421e+06	1.03335e+07
																							317	3.59229e+06		525127		317	2.05154e+07	1.88025e+07
																							318	4.66542e+06		1.13434e+06		318	1.54703e+07	4.47472e+07
																							319	1.84539e+06		701219		319	1.93946e+07	2.5865e+07
																							320	5.87227e+06				320	4.96512e+07	3.18578e+07
																							321	7.15111e+06				321	2.62927e+07	3.53891e+07
																							322	6.46631e+06				322	1.89426e+07	3.0955e+07
																							323	4.52811e+06				323	1.73478e+07	2.39537e+07
																							324	3.29851e+06				324	2.04884e+07	5.48899e+07
																							325	4.65964e+06				325	2.5597e+07	1.6482e+07
																							326	1.28832e+06				326	9.3564e+06	2.23939e+06
																							327	885473				327	1.38226e+07	3.57083e+07
																							328	3.94707e+06				328	4.06634e+07	1.49125e+07
																							329	4.36544e+06				329	2.24713e+07	3.00462e+07
																												330	1.19221e+07	1.23797e+07
																												331	3.502e+07	4.90252e+07
																												332	1.99773e+07	7.83146e+06
																												333	9.70249e+06	3.1149e+07
																												334	1.66244e+07	2.24337e+07
																												335	1.53715e+07	3.03505e+07
																												336	2.2865e+07	2.62374e+07
																												337	3.06092e+07	8.48452e+06
																												338	3.7726e+07	2.89654e+07
																												339	1.54352e+07	3.46772e+07
																												340	1.44314e+07	2.97903e+07
																												341	9.37312e+06	2.86777e+07
																												342	2.0485e+07	1.71586e+07
																												343	2.50408e+07	4.9123e+06
																												344	1.85577e+07	7.49124e+06
																												345	2.65163e+07	7.69433e+06
																												346	2.32741e+07
																												347	2.60749e+07
																												348	1.62323e+07
																												349	1.38945e+07
																												350	2.18839e+07
																												351	1.58432e+07
																												352	2.26622e+07
																												353	2.85794e+07
																												354	1.62472e+07
																												355	1.89577e+07
																												356	2.78336e+07
																												357	1.79464e+07
																												358	2.28587e+07
																												359	1.98305e+07
																												360	7.85485e+06
																												361	1.0206e+07
																												362	1.21572e+07
																												363	1.32512e+07
																												364	1.21588e+07
																							mean	7.81622e+06	3.3659e+06	3.71088e+06		mean	2.41442e+07	1.34131e+07	1.46847e+07		mean	2.36791e+07	1.0605e+07	1.15475e+07
																							No. cell	329	310	319		No. cell	364	345	279		No. cell	281	283	288
																							Experiment	control shRNA	PI4KIIIβ #1 shRNA	PI4KIIIβ #2 shRNA
																							1	1	0.43063	0.474766
																							2	1	0.555541	0.608209
																							3	1	0.447866	0.487665
																							Values used in the graph
																							Normalized Golgi intensity of Dopey1
																							mean	1	0.478012	0.523547
																							s.d.	0	0.0676931	0.0736031
[truncated: 4 more columns]

## Sheet: Fig. 4
			Fig. 4d
			Golgi intensity of Mon2
			Experiment #1				Experiment #2				Experiment #3				Experiment #4
		cell ID	DMSO	R59949		cell ID	DMSO	R59949		cell ID	DMSO	R59949		cell ID	DMSO	R59949
		1	9.44956e+06	2.16873e+06		1	1.46063e+07	1.81659e+06		1	2.65156e+06	101669		1	4.59289e+06	969106
		2	1.72643e+07	2.72044e+06		2	1.78729e+07	3.11225e+06		2	3.96232e+06	1.4756e+06		2	239000	312774
		3	5.68115e+06	4.13406e+06		3	1.66328e+07	8.68264e+06		3	2.13319e+07	1.92295e+06		3	3.53491e+06	511713
		4	1.69243e+07	3.60248e+06		4	1.19857e+07	3.84825e+06		4	9.17408e+06	2.19307e+06		4	1.02522e+07	692383
		5	1.24219e+07	205325		5	6.68673e+06	3.62055e+06		5	266891	1.18139e+06		5	5.34055e+06	1.10004e+06
		6	1.68485e+07	3.27188e+06		6	1.1583e+07	3.18165e+06		6	1.11033e+07	7.75578e+06		6	8.90078e+06	73836.7
		7	29609960	1.73797e+06		7	6.21464e+06	7.48878e+06		7	7.52251e+06	141491		7	2.75877e+06	948172
		8	3.01145e+07	1.0115e+06		8	2.00221e+07	3.91184e+06		8	8.97768e+06	1.29565e+06		8	1.75105e+07	829146
		9	2.23818e+07	9.04439e+06		9	1.29458e+07	5.76835e+06		9	8.19717e+06	1.52422e+06		9	3.99493e+06	50970.5
		10	9.23297e+06	307708		10	1.17432e+07	3.69864e+06		10	5.79188e+06	1.04954e+06		10	4.50827e+06	45404.4
		11	8.26298e+06	57648.2		11	6.13355e+06	2.81883e+06		11	6.07498e+06	2.45789e+06		11	247777	1.7925e+06
		12	6.12301e+06	3.53137e+06		12	1.29955e+07	1.47483e+06		12	5.38277e+06	4.63412e+06		12	7.53232e+06	574127
		13	1.06913e+07	326086		13	1.72211e+07	1.25935e+06		13	4.68532e+06	1.86391e+06		13	5.02893e+06	137254
		14	1.68961e+07	6.69156e+06		14	5.85105e+06	2.00136e+06		14	7.05043e+06	1.24834e+06		14	4.19205e+06	198001
		15	9.93238e+06	6.69683e+06		15	6.13964e+06	1.55954e+06		15	9.97944e+06	1.77558e+06		15	2.61434e+06	153469
		16	5.34558e+06	2.41719e+06		16	1.16542e+07	3.38787e+06		16	5.87102e+06	1.43803e+06		16	7.44587e+06	94422.4
		17	6.34218e+06	3.37624e+06		17	1.51927e+07	2.1832e+06		17	9.19857e+06	1.16838e+06		17	8.79059e+06	2.09358e+06
		18	1.51199e+07	1.08323e+07		18	1.57147e+07	3.14354e+06		18	4.99914e+06	1.16501e+06		18	6.06369e+06	4.36662e+06
		19	5.2497e+06	1.60454e+06		19	1.31919e+07	4.02898e+06		19	4.26241e+06	2.64429e+06		19	7.79454e+06	1.93209e+06
		20	8.51661e+06	5.01433e+06		20	1.69385e+07	5.74355e+06		20	1.46989e+07	1.54471e+06		20	204335	175794
		21	1.00881e+07	4.46936e+06		21	9.73526e+06	5.87985e+06		21	8.22215e+06	2.2474e+06		21	8.38363e+06	73708.2
		22	2.10781e+07	4.51831e+06		22	1.89216e+07	4.63535e+06		22	1.32809e+07	2.21185e+06		22	335519	188995
		23	2.13548e+07	2.9947e+06		23	1.58816e+06	2.7821e+06		23	1.56477e+06	2.67528e+06		23	6.9463e+06	417160
		24	1.03358e+07	2.39568e+06		24	1.96819e+07	5.86274e+06		24	6.22663e+06	2.08609e+06		24	2.96065e+06	543686
		25	5.24534e+06	2.51295e+06		25	1.36852e+07	3.73044e+06		25	5.00643e+06	2.68962e+06		25	2.37804e+06	950004
		26	1.9846e+07	3.55688e+06		26	3.16194e+07	5.27631e+06		26	4.5627e+06	2.04354e+06		26	5.27838e+06	2.99572e+06
		27	928781	2.79973e+06		27	1.47924e+07	2.87208e+06		27	8.07671e+06	1.3567e+06		27	1.40493e+07	61204.6
		28	1.50472e+07	2.13938e+06		28	1.65746e+07	1.16398e+06		28	1.10301e+07	1.78659e+06		28	4.27539e+06	1.02705e+06
		29	8.56149e+06	4.00708e+06		29	1.17102e+07	3.28302e+06		29	4.73792e+06	2.93097e+06		29	8.66324e+06	381744
		30	1.7242e+07	2.1742e+06		30	1.20802e+07	2.88167e+06		30	4.60417e+06	8.88677e+06		30	5.09242e+06	181169
		31	3.59337e+07	2.53046e+06		31	1.00425e+07	256578		31	2.19099e+06	2.31709e+06		31	3.85254e+06	951439
		32	1.20077e+07	1.54216e+06		32	1.05431e+07	856413		32	3.56376e+06	2.19874e+06		32	2.75816e+06	3.58266e+06
		33	1.14046e+07	395615		33	1.45976e+07	2.77482e+06		33	3.248e+07	8.18737e+06		33	4.95148e+06	607928
		34	1.12959e+07	822991		34	1.12825e+07	3.55281e+06		34	4.54524e+06	136220		34	6.79326e+06	1.18414e+06
		35	1.43933e+07	3.24557e+06		35	1.2446e+07	3.23792e+06		35	1.25765e+07	1.35947e+06		35	2.35027e+06	839944
		36	8.61138e+06	3.33218e+06		36	1.86973e+06	5.76932e+06		36	7.21696e+06	2.44879e+06		36	5.88048e+06	3.0318e+06
		37	9.00852e+06	732724		37	1.05915e+07	3.96024e+06		37	1.39107e+07	85418.3		37	203204	4.34986e+06
		38	1.24753e+07	3.87957e+06		38	1.13557e+07	3.47671e+06		38	8.27326e+06	123521		38	6.79318e+06	736846
		39	1.2054e+07	751606		39	9.08531e+06	2.34835e+06		39	1.13767e+07	3.31311e+06		39	1.92708e+07	3.9424e+06
		40	2.51908e+07	5.18997e+06		40	1.14931e+07	1.37906e+06		40	1.33872e+07	748583		40	6.03241e+06	3.19848e+06
		41	1.58698e+07	4.46366e+06		41	3.46047e+06	3.67398e+06		41	1.33934e+07	87864.5		41	9.50283e+06	112608
		42	1.25539e+07	3.8529e+06		42	365632	4.30502e+06		42	4.36276e+06	1.15209e+06		42	2.1145e+06	1.04938e+06
		43	1.07985e+07	3.87951e+06		43	1.10066e+07	4.37594e+06		43	5.85007e+06	1.02733e+06		43	7.2404e+06	58739
		44	3.52975e+07	4.27839e+06		44	1.42806e+07	1.52514e+06		44	5.9667e+06	1.35864e+06		44	3.2111e+06	329147
		45	2.77423e+07	2.16951e+06		45	5.07614e+06	3.88769e+06		45	1.56062e+07	2.47876e+06		45	4.41367e+06	185141
		46	1.32646e+07	3.92051e+06		46	1.21571e+07	3.82034e+06		46	9.09469e+06	5.74827e+06		46	6.75191e+06	951627
		47	8.96257e+06	2.60389e+06		47	1.42156e+07	1.4627e+06		47	4.59732e+06	1.02895e+06		47	6.30875e+06	258882
		48	1.17471e+07	1.03551e+06		48	9.32237e+06	2.56713e+06		48	2.61892e+06	5.33045e+06		48	5.39584e+06	815517
		49	1.123e+07	147754		49	1.04232e+07	1.06375e+07		49	4.03875e+06	2.05379e+06		49	5.94592e+06	838108
		50	3.59202e+06	274431		50	1.50547e+06	3.74704e+06		50	3.14382e+06	4.9139e+06		50	4.35816e+06	3.32711e+06
		51	1.4786e+07	4.61527e+06		51	2.31827e+06	4.95178e+06		51	1.44378e+07	3.99872e+06		51	2.20078e+06	66094.3
		52	1.01638e+07	8.68379e+06		52	1.09844e+07	2.98769e+06		52	8.29831e+06	3.6844e+06		52	7.82848e+06	57761.3
		53	9.4386e+06	1.64169e+06		53	1.94315e+07	1.18702e+06		53	1.11962e+07	4.80658e+06		53	5.36335e+06	2.1656e+06
		54	1.14362e+07	2.13598e+06		54	8.08193e+06	1.03169e+06		54	2.6524e+06	7.86863e+06		54	3.16543e+06	3.64197e+06
		55	6.42672e+06	1.94827e+06		55	1.75555e+07	7.99273e+06		55	6.54932e+06	3.41031e+06		55	2.90748e+06	228951
		56	3.29395e+07	1.08601e+06		56	7.31753e+06	596004		56	8.38549e+06	6.53655e+06		56	8.54336e+06	7.99071e+06
		57	3.22293e+06	1.62137e+06		57	2.41862e+06	862048		57	9.51672e+06	783276		57	3.87843e+06	3.41627e+06
		58	9.78655e+06	1.57831e+06		58	1.04103e+06	6.69283e+06		58	3.90898e+06	2.19504e+06		58	9.13163e+06	172314
		59	2.78829e+06	536362		59	3.01197e+07	2.62366e+06		59	9.19353e+06	1.73537e+06		59	5.04209e+06	5.86316e+06
		60	7.79404e+06	803223		60	1.2262e+07	104886		60	1.48836e+06	6.90103e+06		60	9.40991e+06	475864
		61	2.83181e+06	65823.9		61	2.52437e+07	1.10784e+06		61	4.81861e+06	86326.6		61	4.4506e+06	2.96674e+06
		62	4.53907e+06	73016.1		62	1.54528e+07	7.07224e+06		62	3.67496e+06	8.49983e+06		62	5.01272e+06	153790
		63	1.86093e+07	791588		63	1.11895e+07	1.22546e+06		63	4.22943e+06	5.25005e+06		63	4.96672e+06	929014
		64	1.53808e+07	2.77972e+06		64	693267	1.75619e+06		64	8.05765e+06	2.8696e+06		64	4.64979e+06	1.37396e+06
		65	1.88954e+06	2.44403e+06		65	1.77364e+07	6.78997e+06		65	4.05188e+06	2.82438e+06		65	4.85158e+06	2.59364e+06
		66	7.49366e+06	1.33323e+07		66	489317	701910		66	2.73403e+06	109927		66	3.64737e+06	1.09587e+06
		67	327254	2.58238e+06		67	1.61558e+07	2.16923e+06		67	8.35643e+06	66353.2		67	1.69807e+06	2.60935e+06
		68	5.70349e+06	5.33235e+06		68	1.45428e+07	3.12104e+06		68	8.15981e+06	2.27247e+06		68	7.24779e+06	593685
		69	4.81376e+07	1.74075e+06		69	1.11514e+07	2.36959e+06		69	5.94041e+06	5.20008e+06		69	7.06404e+06	1.77858e+06
		70	2.85463e+06	3.74433e+06		70	3.92363e+06	2.58517e+06		70	4.13321e+06	2.28933e+06		70	4.84125e+06	1.75821e+06
		71	2.08716e+06	5.23018e+06		71	8.41466e+06	2.93373e+06		71	865329	4.4097e+06		71	1.80478e+07	1.46736e+06
		72	8.76181e+06	2.14131e+06		72	2.16871e+07	1.69597e+06		72	1.02293e+06	1.19642e+06		72	4.59171e+06	75290.8
		73	1.94775e+07	4.77988e+06		73	1.89861e+07	744869		73	5.91153e+06	2.40477e+06		73	4.6019e+06	6.30421e+06
		74	1.07567e+07	4.03308e+06		74	3.12832e+06	5.53515e+06		74	6.08935e+06	1.90786e+06		74	1.62427e+06	157983
		75	4.20092e+06	7.88076e+06		75	1.65432e+07	2.86269e+06		75	8.29894e+06	3.73251e+06		75	7.07701e+06	4.78052e+06
		76	8.25315e+06	3.75755e+06		76	1.05544e+07	2.92958e+06		76	5.13585e+06	5.24218e+06		76	8.08191e+06	1.5489e+06
		77	6.17674e+06	7.86313e+06		77	1.14009e+07	3.17875e+06		77	5.82882e+06	3.64434e+06		77	1.60779e+07	1.93984e+06
		78	1.13782e+07	1.08742e+06		78	2.07171e+07	1.41459e+07		78	8.72027e+06	1.22781e+07		78	3.96978e+06	1.39195e+06
		79	8.67627e+06	4.23916e+06		79	1.50515e+07	893637		79	5.69809e+06	8.53954e+06		79	1.88311e+07	1.73034e+06
		80	1.46839e+07	4.31268e+06		80	8.68535e+06	3.24289e+06		80	5.11808e+06	1.27164e+07		80	7.53945e+06	8.82296e+06
		81	9.13332e+06	7.83229e+06		81	2.24879e+07	3.60586e+06		81	1.39531e+07	5.11044e+06		81	7.17623e+06	333929
		82	5.50648e+06	1.74163e+06		82	1.35377e+07	3.54858e+06		82	6.26925e+06	4.695e+06		82	5.87674e+06	5.28014e+06
		83	2.23352e+07	688063		83	2.52991e+07	4.3366e+06		83	1.44868e+07	1.49823e+07		83	1.87314e+06	4.03851e+06
		84	7.0456e+06	7.15242e+06		84	2.00611e+07	2.38309e+06		84	4.95621e+06	8.4112e+06		84	9.17212e+06	5135897
		85	1.25209e+07	5.48103e+06		85	1.25248e+07	558361		85	2.82898e+06	5.619e+06		85	4.0878e+06	382840
		86	2.50599e+07	2.83207e+06		86	6.39685e+06	4.57014e+06		86	4.2505e+06	5.65045e+06		86	4.72082e+06	250967
		87	1.3668e+06	5.00477e+06		87	7.75891e+06	3.22883e+06		87	3.99476e+06	4.77264e+06		87	191021	62810.8
		88	1.54188e+07	3.61751e+06		88	1.23725e+07	3.86796e+06		88	5.13975e+06	8.56322e+06		88	3.49397e+06	5.3057e+06
		89	1.33014e+07	7.3008e+06		89	6.89772e+06	1.98044e+06		89	5.23049e+06	3.7255e+06		89	622777	60938.7
		90	3.53715e+06	4.42297e+06		90	3.90692e+06	3.10001e+06		90	1.00317e+07	8.81018e+06		90	6.42647e+06	111107
		91	1.7181e+07	5.61623e+06		91	1.14945e+07	1.1112e+06		91	6.74315e+06	4.98939e+06		91	242198	1.52873e+06
		92	2.34312e+07	6.23319e+06		92	1.68831e+06	3.83531e+06		92	5.71044e+06	1.20377e+06		92	3.40811e+06	3.07539e+06
		93	3.44639e+06	1.02933e+07		93	7.19575e+06	1.07335e+06		93	1.41977e+07	3.82501e+06		93	6.17987e+06	1.90955e+06
		94	6.41981e+06	1.66779e+06		94	4.64342e+06	942884		94	3.40769e+06	1.78381e+07		94	6.76924e+06	7.87643e+06
		95	1.27305e+07	3.12498e+06		95	3.97884e+06	3.78411e+06		95	2.87664e+06	1.53111e+07		95	9.08992e+06	2.07409e+06
		96	1.72303e+06	4.00835e+06		96	8.40779e+06	2.28601e+06		96	4.99945e+06	2.06268e+06		96	7.61047e+06	4.80035e+06
		97	3.60973e+06	7.54972e+06		97	3.86946e+06	2.95225e+06		97	4.48722e+06	770471		97	2.72687e+06	1.92932e+06
		98	2.12507e+07	2.64415e+06		98	1.36319e+07	3.06422e+06		98	5.4978e+06	3.79517e+06		98	4.94395e+06	1.35207e+06
		99	5.69057e+06	6.14912e+06		99	3.84082e+06	4.07046e+06		99	4.75757e+06	4.50683e+06		99	3.06315e+06	2.03475e+06
		100	6.22157e+06	1.20508e+07		100	8.81867e+06	1.30437e+06		100	2.78374e+06	1.15261e+06		100	2.52332e+06	999268
		101	1.97497e+07	2.8247e+06		101	8.67065e+06	2.60718e+06		101	3.57287e+06	1.17696e+07		101	5.54882e+06	128044
		102	2.67323e+07	4.65528e+06		102	9.74301e+06	2.67585e+06		102	4.0142e+06	9.33652e+06		102	5.10789e+06	270527
		103	1.88944e+07	3.34839e+06		103	1.02476e+07	4.52175e+06		103	6.34794e+06	5.05741e+06		103	4.53623e+06	1.39162e+06
		104	9.41428e+06	3.08851e+06		104	5.77258e+06	4.93642e+06		104	1.38915e+07	1.4792e+07		104	4.34039e+06	7.76558e+06
		105	6.66674e+06	5.89941e+06		105	1.20664e+07	3.9211e+06		105	1.36914e+07	404604		105	7.341e+06	3.67945e+06
		106	2.16857e+07	4.64451e+06		106	1.27159e+07	1.00846e+06		106	1.59559e+07	2.87126e+06		106	8.35379e+06	3.95838e+06
		107	2.46209e+07	4.48955e+06		107	8.16459e+06	2.35589e+06		107	6.83155e+06	5.59669e+06		107	9.4317e+06	2.08105e+06
		108	8.48438e+06	4.20313e+06		108	2.6287e+07	4.43499e+06		108	9.11153e+06	1.13032e+07		108	5.66644e+06	1.94238e+06
		109	7.94033e+06	2.32905e+07		109	1.25227e+07	3.97606e+06		109	3.13661e+07	4.85572e+06		109	4.69813e+06	4.3158e+06
		110	1.12e+07	2.6175e+06		110	2.19011e+07	942949		110	1.55844e+07	1.17105e+07		110	7.93367e+06	572241
		111	8.80264e+06	9.07829e+06		111	1.64638e+07	3.26683e+06		111	7.50187e+06	5.16206e+06		111	2.21919e+06	4.35961e+06
		112	5.31918e+06	4.65751e+06		112	1.9927e+07	1.87981e+07		112	7.64776e+06	4.09344e+06		112	5.87888e+06	2.62253e+06
		113	1.23638e+07	4.79246e+06		113	1.34022e+07	2.73991e+06		113	2.82468e+07	5.44632e+06		113	2.34442e+07	872244
		114	4.51418e+06	8.51845e+06		114	1.36716e+06	3.09669e+06		114	289521	6.25166e+06		114	4.44254e+06	1.91812e+06
		115	1.80544e+07	1.28753e+07		115	4.96749e+06	2.43772e+06		115	1.03283e+07	4.57805e+06		115	5.93984e+06	2.12369e+06
		116	4.6106e+06	5.16593e+06		116	1.82772e+07	5.29138e+06		116	2.05272e+06	1.12265e+07		116	4.51175e+06	1.6535e+06
		117	1.56427e+07	3.52468e+06		117	6.97172e+06	1.12696e+06		117	4.23856e+06	6.19441e+06		117	2.997e+06	337620
		118	732149	2.62158e+06		118	1.33799e+07	2.22002e+06		118	3.50494e+06	6.90535e+06		118	2.46017e+06	398321
		119	2.33418e+07	121189		119	1.89367e+07	2.51294e+06		119	7.14049e+06	7.0939e+06		119	4.18673e+06	7.78409e+06
		120	1.15255e+07	5.53247e+06		120	1.53699e+07	4.58317e+06		120	6.9245e+06	6.22781e+06		120	3.543e+06	84812
		121	1.96389e+07	1.55961e+06		121	1.87937e+07	2.96002e+06		121	9.20042e+06	4.68157e+06		121	2.75989e+06	363968
		122	4.93433e+06	3.52509e+06		122	2.78271e+07	851015		122	1.07369e+07	8.4916e+06		122	4.26557e+06	619020
		123	5.96229e+06	500269		123	3.18082e+07	1.57952e+06		123	9.81994e+06	5.19057e+06		123	4.75481e+06	3.11712e+06
		124	3.0706e+06	1.48797e+07		124	1.36127e+07	2.6125e+06		124	3.77353e+06	3.65372e+06		124	1.522e+07	2.72332e+06
		125	2.13196e+07	8.0231e+06		125	4.94929e+06	926441		125	1.51711e+07	6.78038e+06		125	3.95264e+06	527204
		126	8.14531e+06	1.00893e+07		126	1.50059e+07	1.479e+06		126	7.974e+06	4.51713e+06		126	5.08827e+06	2.86118e+06
		127	7.64892e+06	475527		127	2.81009e+07	2.55107e+06		127	1.74136e+07	5.26003e+06		127	4.01492e+06	5.43676e+06
		128	7.68283e+06	5.31072e+06		128	1.87283e+07	2.59587e+06		128	1.15617e+07	5.88578e+06		128	5.44199e+06	168938
		129	2.33729e+07	1.05142e+06		129	1.04334e+07	3.04252e+06		129	8.16864e+06	1.12456e+07		129	6.14409e+06	2.94142e+06
		130	1.39577e+07	3.84176e+06		130	1.18333e+07	773709		130	7.86674e+06	7.66699e+06		130	1.19239e+06	2.84798e+06
		131	1.16726e+07	1.58584e+07		131	6.24127e+06	1.16394e+06		131	2.71935e+06	4.10825e+06		131	2.81874e+06	389483
		132	2.89814e+06	1.00355e+07		132	1.24177e+07	4.90406e+06		132	1.62274e+07	8.06986e+06		132	3.71581e+06	1.39733e+06
		133	1.65725e+06	2.05743e+07		133	1.63808e+07	2.29236e+06		133	3.67551e+06	4.57996e+06		133	1.40915e+06	426569
		134	2.62789e+07	6.01891e+06		134	2.64998e+07	3.40018e+06		134	4.61841e+06	3.76927e+06		134	5.64205e+06	1.54444e+06
		135	2.96239e+06	8.57616e+06		135	1.9197e+07	840697		135	5.75536e+06	4.68604e+06		135	4.65294e+06	3.28195e+06
		136	1.54358e+07	3.9549e+06		136	6.23666e+07	4.90301e+06		136	3.65212e+06	6.67767e+06		136		2.67624e+06
		137	2.54738e+07	9.77635e+06		137	1.31534e+07	4.8022e+06		137	3.95065e+06	9.04636e+06		137		1.53224e+06
		138	4.33405e+07	3.54845e+06		138	5.66732e+06	5.84206e+06		138	3.50293e+06	7.31543e+06		138		179786
		139	1.98397e+07	6.01651e+06		139	1.2242e+07	7.02568e+06		139	5.41207e+06	3.49085e+06		139		2.60381e+06
		140	1.06995e+07	9.44714e+06		140	9.14768e+06	1.16223e+07		140	8.42683e+06	1.07322e+07		140		2.78111e+06
		141	1.61394e+07	4.14599e+06		141	239253	5.55507e+06		141	1.02006e+07			141		1.79584e+06
		142	700537	1.29995e+07		142	7.22705e+06	5.41156e+06		142	3.47966e+06			142		94291.5
		143	1.95388e+07	7.15673e+06		143	7.1061e+06	6.19022e+06		143	6.62709e+06			143		3.18303e+06
		144	1.02548e+07	2.35067e+07		144	6.08182e+06	3.45138e+06		144	4.31844e+06			144		2.02817e+06
		145	1.29014e+07	1.16723e+07		145	8.72113e+06	1.21745e+07						145		428583
		146	9.59672e+06	3.56034e+06		146	9.73552e+07	3.87422e+06						146		2.42364e+06
		147	2.27744e+07	1.36985e+07		147	1.00103e+07	6.21911e+06						147		1.42323e+06
		148	2.04011e+06	6.31589e+06		148	1.44781e+07	3.5797e+06						148		3.92167e+06
		149	1.4211e+07	1.75133e+07		149	7.9948e+06	5.11658e+06						149		1.20738e+06
		150	1.02147e+07	6.22433e+06		150	1.14234e+07	2.18246e+06						150		1.81791e+06
		151	2.06975e+07	3.92513e+06		151	5.16867e+06	9.90914e+06						151		132755
		152	1.00111e+07	1.4755e+07		152		4.67832e+06						152		215952
		153	2.57569e+06	1.34663e+07		153		4.63547e+06						153		313429
		154	2.14309e+07	8.33245e+06		154		6.00513e+06						154		1.22547e+06
		155	6.48802e+06	8.71433e+06		155		1.53881e+06						155		828545
		156	6.80466e+06	1.30296e+07		156		2.7675e+06						156		197018
		157		1.58496e+07		157		2.55066e+06						157		6.64845e+06
		158		5.69854e+06		158		1.33612e+06						158		4.08821e+06
		159		1.16631e+07		159		1.79201e+06						159		1.19662e+06
		160		8.66237e+06		160		6.23086e+06						160		109250
		161		5.3362e+06		161		4.18468e+06						161		1.00968e+06
		162		6.20558e+06		162		1.99806e+06						162		187927
		163		1.22641e+07		163		1.20081e+07						163		1.37485e+06
		164		1.96049e+07		164		2.81514e+06						164		1.20421e+06
		165		6.82837e+06		165		3.19897e+06
		166		8.54843e+06		166		5.88422e+06
		167		1.17832e+07		167		1.39806e+06
		168		1.47324e+07		168		2.73789e+06
		169		1.04668e+07		169		1.43532e+06
		170		1.17683e+07		170		3.2759e+06
		171		8.2082e+06		171		5.76595e+06
		172		9.27183e+06		172		115856
		173		1.31996e+07		173		3.84861e+06
		174		9.83263e+06		174		3.90626e+06
		175		2.09549e+07		175		2.36383e+06
		176		1.80709e+07		176		6.47968e+06
		177		1.13793e+07		177		1.04208e+07
		178		3.24188e+06		178		5.12174e+06
		179		5.42403e+06		179		4.81786e+06
		180		2.63686e+07		180		5.62114e+06
		181		1.45689e+07		181		1.3067e+06
		182		2.45776e+07		182		6.97674e+06
		183		3.71274e+07		183		3.05867e+06
		184		1.61646e+07		184		3.83662e+06
		185		1.07523e+07		185		5.02432e+06
		186		1.11978e+06		186		5.84395e+06
		187		3.96959e+06		187		2.06797e+06
		188		8.12053e+06
		189		1.35472e+07
		190		5.68275e+06
		mean	1.24754e+07	6.29824e+06		mean	1.28894e+07	3.66173e+06		mean	7.55736e+06	4.52555e+06		mean	5.661e+06	1.79666e+06
		No. cell	156	190		No. cell	151	187		No. cell	144	140		No. cell	135	164
		Values used in the graph
		Normalized Golgi intensity of Mon2
		Experiment	DMSO	R59949
		1	1	0.504851
		2	1	0.284089
		3	1	0.598826
		4	1	0.317376
		mean	1	0.426286
		s.d.	0	0.150581

## Sheet: Fig. 5
			Fig. 5g					Fig. 5j									Fig. 5k					Fig. 5l								Fig. 5m								Fig. 5n								Fig. 5o
			Golgi intensity of Kif5b (arbitrary unit)					Values used in the graph									Values used in the graph						Segment speed (µm sec-1)			Segment speed (µm sec-1)					Segment time (sec)			Segment time (sec)					Segment frequency (Hz)			Segment frequency (Hz)					Segment distance (µm)
								Normalized gyradius of peroxisomes									Instantaneous velocity (mm sec-1)
																							GFP-Dopey1DDEC-FRB			GFP-FRB					GFP-Dopey1DDEC-FRB			GFP-FRB					GFP-Dopey1DDEC-FRB			GFP-FRB					GFP-Dopey1DDEC-FRB
		cell ID	control siRNA	Dopey1 siRNA	Mon2 siRNA			time (min)	cell 1	cell 2	cell 3	cell 4	cell 5	cell 6			time (sec)	GFP-Dopey1DDEC-FRB	GFP-FRB			segment ID	centrifugal	centripetal		centrifugal	centripetal			segment ID	centrifugal	centripetal		centrifugal	centripetal			track ID	centrifugal	centripetal		centrifugal	centripetal			segment ID	centrifugal	centripetal
		1	9.91552e+06	5.68333e+06	8.61847e+06			-20	0.16587	0.22893	0.10341	0.20899	0.09976	0.10207			0.25	-0.40385	0.93193			1	0.61803	-0.171319		0.266049	-0.231073			1	1.5	0.75		0.75	1.25			1	0.0909091	0.0909091		0.0909091	0.181818			1	0.927045	-0.128489
		2	8783863	5.56564e+06	1.52526e+07			-10	0.15662	0.22894	0.0885	0.20268	0.08877	0.10329			0.5	0.19379	0.40844			2	0.272196	-0.258814		0.30322	-0.342541			2	0.75	1		1	0.75			2	0.0909091	0		0	0.181818			2	0.204147	-0.258814
		3	7.72688e+06	8.00509e+06	9.97583e+06			0	0.14261	0.2396	0.09987	0.20855	0.08996	0.09493			0.75	0.27024	-0.33207			3	0.289782	-0.183811		0.173447	-0.432842			3	0.75	0.75		0.75	0.75			3	0.0909091	0		0.363636	0.0909091			3	0.217337	-0.137858
		4	8.30671e+06	7.21279e+06	1.23522e+06			15	0.20318	0.28265	0.14466	0.25158	0.17343	0.17909			1	-0.40966	0.67064			4	0.20847	-0.501517		0.295409	-0.335534			4	1.25	1		1	0.75			4	0.181818	0.0909091		0	0.0909091			4	0.260588	-0.501517
		5	1.21153e+07	1.53717e+07	5.47326e+06			30	0.22383	0.29808	0.08542	0.27072	0.20426	0.2108			1.25	-0.04238	-0.17126			5	0.345083	-0.251208		0.735986	-0.289771			5	1	0.75		0.75	1			5	0	0.181818		0	0			5	0.345083	-0.188406
		6	1.30595e+07	7.91217e+06	6.1404e+06			45	0.23046	0.42587	0.09462	0.28084	0.20841	0.21823			1.5	0.11681	0.27522			6	1.08466	-0.239759		0.300059	-0.477046			6	0.75	1		0.75	1			6	0.0909091	0.272727		0.0909091	0			6	0.813491	-0.239759
		7	1.66391e+07	7.02298e+06	2.77297e+06			60	0.23801	0.46232	0.10159	0.31122	0.21851	0.22589			1.75	0.08362	0.90081			7	0.202855	-0.157692		0.239296	-0.366217			7	0.75	1		0.75	0.75			7	0.181818	0.272727		0	0			7	0.152141	-0.157692
		8	1.42086e+07	6.13269e+06	1.54683e+07												2	0.22279	0.52114			8	0.227291	-0.263127		0.526333	-0.337458			8	1.5	1		0.75	1.25			8	0.272727	0.0909091		0.0909091	0.181818			8	0.340936	-0.263127
		9	453908	5.08098e+06	1.03819e+07												2.25	-0.60713	0.39484			9	0.267425	-0.263263		0.641449	-0.521081			9	0.75	1		0.75	1.25			9	0.0909091	0.0909091		0.454545	0.181818			9	0.200569	-0.263263
		10	1.35024e+07	6.86635e+06	9.22363e+06												2.5	-0.31295	-0.51603			10	0.211882	-0.311396		0.277614	-0.335019			10	1	0.75		0.75	0.75			10	0.272727	0.181818		0	0.0909091			10	0.211882	-0.233547
		11	1.16927e+07	7.72472e+06	4.88509e+06												2.75	-0.17895	0.24361			11	0.167033	-0.911276		0.198827	-0.27682			11	0.75	0.75		0.75	0.75			11	0.272727	0.0909091		0.0909091	0.0909091			11	0.125275	-0.683457
		12	3.39866e+07	4.19564e+06	5.85939e+06												3	0.161	0.79633			12	0.686942	-0.231135		0.340569	-0.192573			12	0.75	1		1.5	0.75			12	0.0909091	0		0.181818	0.0909091			12	0.515206	-0.231135
		13	5.98219e+06	7.01491e+06	5.0182e+06												3.25	-0.40594	0.75566			13	0.795238	-0.238199		0.332094	-0.333718			13	1.5	1		0.75	0.75			13	0	0		0.0909091	0			13	1.19286	-0.238199
		14	1.58256e+07	4.59245e+06	6.44227e+06												3.5	0.4016	1.46038			14	0.406871	-0.43346		0.680519	-0.39533			14	1	1		0.75	1			14	0	0.272727		0	0.0909091			14	0.406871	-0.43346
		15	1.25113e+07	6.72359e+06	4.13433e+06												3.75	0.25823	0.47172			15	0.291837	-0.266822		0.160608	-0.924504			15	0.75	0.75		0.75	0.75			15	0.181818	0		0.181818	0			15	0.218877	-0.200116
		16	1.18418e+07	924806	3.83684e+06												4	0.2527	0.40232			16	0.763302	-0.13028		0.392952	-0.327887			16	1	0.75		1	1.25			16	0.363636	0.272727		0.181818	0			16	0.763302	-0.0977097
		17	8.88283e+06	2.37568e+06	1.40059e+07												4.25	-0.27001	0.5272			17	0.214017	-0.136247		0.343178	-0.36267			17	1	0.75		1	0.75			17	0.181818	0.0909091		0.0909091	0.0909091			17	0.214017	-0.102185
		18	2.10527e+07	6.56142e+06	1.03843e+07												4.5	-0.20185	-0.13375			18	0.226019	-0.165809		0.295379	-0.441018			18	0.75	0.75		0.75	0.75			18	0.363636	0.181818		0.0909091	0.181818			18	0.169515	-0.124357
		19	2.61324e+07	5.30459e+06	7.93804e+06												4.75	-0.07526	0.7276			19	0.248901	-0.331848		0.203011	-1.41677			19	1.25	0.75		1	0.75			19	0.272727	0.0909091		0	0.181818			19	0.311126	-0.248886
		20	1.91705e+07	4.93169e+06	1.47155e+07												5	0.20674	-0.01967			20	0.179178	-0.870957		0.283642	-0.419928			20	0.75	0.75		0.75	0.75			20	0.0909091	0		0.0909091	0.0909091			20	0.134383	-0.653218
		21	1.74487e+07	3.84236e+06	7.04218e+06												5.25	0.42065	0.7197			21	0.225748	-1.01935		0.17953	-0.276181			21	0.75	1		0.75	0.75			21	0.181818	0.0909091		0.0909091	0.181818			21	0.169311	-1.01935
		22	1.38653e+07	2.23465e+06	7.35779e+06												5.5	-0.07436	0.57831			22	0.277357	-0.433082		0.249307	-0.158487			22	1.5	1		0.75	0.75			22	0.181818	0.0909091		0	0.272727			22	0.416036	-0.433082
		23	1.47311e+07	8.17233e+06	4.71515e+06												5.75	0.26909	1.07286			23	0.176791	-0.624188		0.253452	-0.17035			23	1.5	1		0.75	0.75			23	0.181818	0.181818		0	0			23	0.265186	-0.624188
		24	1.24014e+07	4.36225e+06	2.93881e+06												6	-0.20936	0.53309			24	0.280473	-0.465069		0.451344	-0.277292			24	2.25	1.25		1.5	0.75			24	0.0909091	0		0	0.181818			24	0.631065	-0.581336
		25	2.65812e+07	2.63471e+06	2.35113e+07												6.25	0.21275	0.59522			25	1.14968	-0.392747		0.846685	-0.286004			25	1	0.75		0.75	0.75			25	0	0		0.0909091	0			25	1.14968	-0.29456
		26	1.11762e+07	8.79489e+06	406868												6.5	0.54629	0.08694			26	0.670269	-0.281419		0.246176	-0.246867			26	0.75	0.75		0.75	1.25			26	0.272727	0		0	0.0909091			26	0.502702	-0.211065
		27	1.37271e+07	7.80986e+06	8.4515e+06												6.75	0.21667	-0.09847			27	0.349728	-0.268762		0.352446	-0.245003			27	1.25	0.75		0.75	0.75			27	0	0		0.0909091	0.181818			27	0.437161	-0.201572
		28	2.57183e+07	6.91237e+06	7.06511e+06												7	-0.13634	0.65561			28	0.183013	-0.19523		0.326822	-0.156403			28	0.75	0.75		1.25	0.75			28	0.272727	0		0.181818	0.0909091			28	0.13726	-0.146422
		29	1.53992e+07	167118	4.76032e+06												7.25	-0.28854	-0.19261			29	0.408111	-0.391985		0.24859	-0.175034			29	0.75	0.75		0.75	0.75			29	0.272727	0.0909091		0	0.0909091			29	0.306083	-0.293989
		30	1.26552e+07	3.80436e+06	8.28451e+06												7.5	0.13577	0.43207			30	0.290587	-0.543203		0.290284	-0.20344			30	0.75	1.25		0.75	0.75			30	0	0.0909091		0.181818	0.0909091			30	0.21794	-0.679003
		31	1.64173e+07	3.89837e+06	4.03803e+06												7.75	0.37643	-0.04944			31	0.181091	-0.505122		0.133096	-0.176025			31	2.25	0.75		0.75	1			31	0.272727	0.363636		0.0909091	0.0909091			31	0.407454	-0.378842
		32	1.94669e+07	7.53663e+06	6.18247e+06												8	0.23962	0.36914			32	0.374426	-0.300047		0.265866	-0.174863			32	1	1		1	0.75			32	0.0909091	0.181818		0.0909091	0.0909091			32	0.374426	-0.300047
		33	1.19317e+07	4.90163e+06	2.95197e+06												8.25	-0.02316	0.28655			33	0.214972	-0.412631		0.44994	-0.238894			33	0.75	0.75		1.25	0.75			33	0.272727	0		0.181818	0.0909091			33	0.161229	-0.309473
		34	2.55473e+07	6.51017e+06	1.37125e+07												8.5	0.02654	0.32366			34	0.781646	-0.432562		0.225541	-0.411167			34	1	1.5		1	1.25			34	0.0909091	0.0909091		0.181818	0			34	0.781646	-0.648842
		35	2.63631e+07	4.9589e+06	6.00738e+06												8.75	-0.41648	-0.30024			35	0.165656	-0.333865		0.300703	-0.304592			35	0.75	1.5		0.75	0.75			35	0.272727	0.0909091		0	0.0909091			35	0.124242	-0.500798
		36	2.59847e+07	7.20526e+06	5.08402e+06												9	-0.15055	0.97226			36	0.296842	-0.381584		0.193979	-0.207397			36	0.75	0.75		1	0.75			36	0.181818	0		0	0.0909091			36	0.222631	-0.286188
		37	1.61291e+07	6.63418e+06	4.01387e+06												9.25	-0.33961	1.03612			37	0.319113	-0.663859		0.320111	-0.115153			37	0.75	0.75		0.75	0.75			37	0.272727	0.0909091		0	0			37	0.239335	-0.497894
		38	1.96658e+07	7.11806e+06	1.55172e+07												9.5	0.04792	0.753			38	0.399652	-0.299352		0.414262	-0.202764			38	0.75	0.75		0.75	1			38	0.181818	0		0.0909091	0.181818			38	0.299739	-0.224514
		39	1.79458e+07	5.12009e+06	5.84336e+06												9.75	0.26695	1.0453			39	0.563976	-0.200689		0.397941	-0.256625			39	2.25	0.75		0.75	0.75			39	0.181818	0		0.0909091	0.181818			39	1.26895	-0.150517
		40	1.22954e+07	7.93613e+06	9.77118e+06												10	-0.42346	1.2934			40	0.142237	-0.872481		0.225845	-0.221173			40	1.5	0.75		1	0.75			40	0.181818	0		0	0			40	0.213356	-0.654361
		41	1.56167e+07	6.88132e+06	4.54505e+06												10.25	-0.09585	1.01849			41	0.128692	-0.180084		0.113811	-0.463986			41	0.75	0.75		0.75	0.75			41	0.0909091	0.0909091		0.0909091	0.272727			41	0.0965187	-0.135063
		42	9.45153e+06	1.0425e+07	3.26385e+06												10.5	-0.30159	0.78851			42	0.798762	-0.192523		0.306161	-0.179944			42	2.5	1		0.75	0.75			42	0.0909091	0		0.0909091	0.181818			42	1.99691	-0.192523
		43	1.11893e+07	7.08567e+06	3.97551e+06												10.75	-0.24454	0.37027			43	0.714962	-0.23049		0.410389	-0.283823			43	0.75	0.75		0.75	0.75			43	0.181818	0		0.0909091	0.0909091			43	0.536222	-0.172868
		44	1.02337e+07	6.71558e+06	2.59851e+06												11	0.04635	0.87444			44	0.852222	-0.438703		0.18828	-0.225721			44	0.75	1.5		1	1			44	0	0		0.0909091	0.181818			44	0.639166	-0.658054
		45	1.00685e+07	8.13929e+06	5.51961e+06																	45	0.58168	-0.482564		0.45069	-0.284073			45	2	1.25		0.75	0.75			45	0.0909091	0		0	0			45	1.16336	-0.603205
		46	1.80584e+07	5.84131e+06	5.64793e+06																	46	0.194994	-0.66249		0.177211	-0.186093			46	0.75	1.25		1	0.75			46	0	0		0.0909091	0			46	0.146245	-0.828113
		47	1.59909e+07	5.13484e+06	1.6076e+07																	47	1.05765	-0.141333		0.283796	-0.300508			47	1.25	0.75		0.75	0.75			47	0	0		0.0909091	0			47	1.32206	-0.105999
		48	9.57905e+06	4.08744e+06	2.75177e+07																	48	0.928029	-0.183054		0.501631	-0.248558			48	1.75	0.75		0.75	0.75			48	0.181818	0.0909091		0	0			48	1.62405	-0.13729
		49	9.25758e+06	5.3868e+06	4.17186e+06																	49	0.192839	-1.67259		0.908964	-0.61262			49	1	0.75		1	1.5			49	0.0909091	0		0	0.0909091			49	0.192839	-1.25444
		50	8.40887e+06	4.4831e+06	1.58997e+07																	50	0.223261	-1.97525		0.331248	-0.51904			50	0.75	0.75		1	1.25			50	0	0.0909091		0.0909091	0			50	0.167446	-1.48144
		51	9.02319e+06	4.80032e+06	1.63819e+07																	51	0.16581	-0.781237		0.239087	-0.211167			51	1	0.75		0.75	1			51	0	0.0909091		0	0.0909091			51	0.16581	-0.585927
		52	7.7098e+06	4.84089e+06	4.51613e+06																	52	0.134845	-0.156551		0.308019	-0.322884			52	0.75	1		1	1.25			52	0.0909091	0.181818		0	0			52	0.101134	-0.156551
		53	1.12892e+07	6.54115e+06	1.34041e+07																	53	0.154525	-0.383917		0.176076	-0.388149			53	0.75	0.75		0.75	0.75			53	0.181818	0		0.181818	0.0909091			53	0.115893	-0.287938
		54	8.8043e+06	5.73266e+06	8.47676e+06																	54	0.233653	-0.742753		0.17056	-0.205345			54	0.75	1		0.75	0.75			54	0.181818	0.272727		0.181818	0			54	0.17524	-0.742753
		55	2.34497e+06	4.51528e+06	6.1087e+06																	55	0.133731	-0.537835		0.423435	-0.339581			55	1	1.25		0.75	1			55	0.454545	0.0909091		0.0909091	0			55	0.133731	-0.672294
		56	4.11361e+06	7.73102e+06	1.23781e+07																	56	0.895185	-0.846255		0.37519	-0.516478			56	0.75	1		0.75	1			56	0.272727	0.181818		0.0909091	0			56	0.671389	-0.846255
		57	3.28347e+06	4.20574e+06	5.78204e+06																	57	0.328178	-0.213122		0.501722	-2.22201			57	1.25	0.75		0.75	2.5			57	0.363636	0.0909091		0.181818	0			57	0.410222	-0.159842
		58	3.80512e+06	6.11885e+06	5.7615e+06																	58	0.70428	-0.166201		0.0718618	-0.277735			58	1	0.75		0.75	1			58	0.181818	0.0909091		0.0909091	0			58	0.70428	-0.124651
		59	4.85343e+06	6.29322e+06	1.1171e+07																	59	1.23437	-0.512599		0.15687	-0.171084			59	2	0.75		1	0.75			59	0.181818	0.0909091		0.0909091	0.181818			59	2.46874	-0.384449
		60	6.29676e+06	4.03585e+06	2.10504e+06																	60	1.23437	-0.510875		0.153436	-0.123176			60	2	1		0.75	1			60	0.181818	0		0.272727	0.0909091			60	2.46874	-0.510875
		61	2.44228e+06	3.41442e+06	7.75675e+06																	61	0.425455	-0.456128		0.885812	-0.297966			61	1.5	0.75		0.75	1			61	0	0		0.181818	0.0909091			61	0.638183	-0.342096
		62	7.40835e+06	2.71159e+06	7.98834e+06																	62	0.595424	-0.308156		0.0961788	-0.223344			62	1.75	0.75		1	0.75			62	0.363636	0.0909091		0.0909091	0.181818			62	1.04199	-0.231117
		63	4524309	5.82842e+06	5.65041e+06																	63	0.27418	-0.28111		0.242422	-0.226703			63	0.75	0.75		0.75	1			63	0.0909091	0		0.0909091	0.0909091			63	0.205635	-0.210833
		64	3.5987e+06	1.07382e+07	7.93052e+06																	64	0.452312	-0.807097		0.343249	-0.243974			64	0.75	0.75		0.75	0.75			64	0	0		0	0.181818			64	0.339234	-0.605323
		65	2.48491e+06	4.98213e+06	3.62266e+06																	65	0.486379	-0.308671		0.168978	-0.233285			65	0.75	0.75		0.75	0.75			65	0.181818	0.0909091		0.181818	0.0909091			65	0.364784	-0.231504
		66	4.26266e+06	6.04378e+06	2.24035e+07																	66	0.173167	-0.163986		0.101811	-0.164586			66	0.75	0.75		1.25	0.75			66	0.181818	0		0.181818	0.0909091			66	0.129875	-0.122989
		67	4.31955e+06	3.62015e+06	7.73411e+06																	67	0.659136	-0.143063		0.166065	-0.262749			67	1	0.75		0.75	0.75			67	0.0909091	0.0909091		0	0			67	0.659136	-0.107297
		68	3.52236e+06	2.04887e+06	6.42076e+06																	68	0.269796	-0.184873		0.320432	-0.426815			68	0.75	1.25		0.75	1			68	0.181818	0.0909091		0.181818	0.272727			68	0.202347	-0.231091
		69	6.46523e+06	2.75307e+06	2.18268e+06																	69	0.519213	-0.296692		0.273262	-0.217006			69	0.75	0.75		0.75	1			69	0.272727	0.0909091		0.0909091	0.0909091			69	0.38941	-0.222519
		70	8.74711e+06	2.48692e+06	5.645e+06																	70	0.210527	-0.328723		0.212005	-0.185526			70	1	0.75		0.75	0.75			70	0.272727	0		0	0			70	0.210527	-0.246542
		71	4.45531e+06	7.77779e+06	2.23046e+06																	71	0.281101	-0.24463		0.305607	-0.158101			71	0.75	0.75		0.75	0.75			71	0.272727	0.181818		0	0			71	0.210826	-0.183472
		72	3.72722e+06	5.64021e+06	7.12323e+06																	72	1.6268	-0.2554		0.253971	-0.31369			72	1	0.75		0.75	0.75			72	0.363636	0		0	0			72	1.6268	-0.19155
		73	4.39093e+06	3.93912e+06	3.94933e+06																	73	0.789867	-0.227425		0.781504	-0.426835			73	2	1.5		0.75	0.75			73	0.363636	0		0.0909091	0.0909091			73	1.57973	-0.341137
		74	5.39331e+06	9.31908e+06	3.38611e+07																	74	0.623651	-0.199922		0.376596	-0.197737			74	1	0.75		0.75	0.75			74	0.0909091	0.181818		0	0.0909091			74	0.623651	-0.149942
		75	3.36613e+06	5.54688e+06	8.25913e+06																	75	0.254139	-0.603601		0.218991	-0.341352			75	1.25	1		0.75	1.25			75	0.363636	0		0.0909091	0.272727			75	0.317674	-0.603601
		76	3.15114e+06	1.43369e+07	2.99058e+06																	76	0.325049	-0.247996		0.150046	-0.341352			76	1	1		0.75	1.25			76	0.272727	0.181818		0.0909091	0.0909091			76	0.325049	-0.247996
		77	3.8171e+06	6.3408e+06	4.58619e+06																	77	0.29751	-0.171145		0.21313	-0.205716			77	0.75	0.75		0.75	0.75			77	0.181818	0.0909091		0.0909091	0.272727			77	0.223133	-0.128358
		78	2.48654e+06	2.8604e+06	5.54018e+06																	78	0.256782	-0.694049		0.405422	-0.255635			78	1.25	1.25		1	1.25			78	0.272727	0.0909091		0	0.181818			78	0.320978	-0.867562
		79	1.81754e+06	5.04847e+06	4.23374e+06																	79	0.488449	-1.34036		0.405422	-0.176255			79	1	0.75		1	0.75			79	0	0		0	0			79	0.488449	-1.00527
		80	1.71582e+06	4.9596e+06	5.88599e+06																	80	0.200546	-0.226189		0.220015	-0.301697			80	0.75	1		0.75	0.75			80	0.0909091	0		0	0			80	0.15041	-0.226189
		81	2.26545e+06	922079	3.73122e+06																	81	0.247843	-0.359021		0.219987	-0.309778			81	0.75	0.75		0.75	0.75			81	0.363636	0.0909091		0.0909091	0			81	0.185882	-0.269266
		82	3.2982e+06	8.65297e+06	8.59063e+06																	82	0.817342	-0.234906		0.187924	-0.165684			82	0.75	0.75		0.75	1			82	0.181818	0		0.181818	0.0909091			82	0.613006	-0.176179
		83	2.23338e+06	9.69907e+06	3.23665e+06																	83	0.734873	-0.178184		0.238527	-0.26758			83	1	0.75		0.75	0.75			83	0.0909091	0.0909091		0	0			83	0.734873	-0.133638
		84	2.53603e+06	5.85643e+06	5.12961e+06																	84	0.251241	-0.517809		0.274517	-0.186063			84	0.75	0.75		1	0.75			84	0.181818	0		0.0909091	0			84	0.188431	-0.388357
		85		6.46376e+06	4.66953e+06																	85	0.659385	-0.177032		0.13959	-0.247379			85	0.75	0.75		1.25	1			85	0.0909091	0.0909091		0.0909091	0.0909091			85	0.494538	-0.132774
		86		6.32272e+06	2.6599e+06																	86	0.434591	-0.312355		0.17518	-0.298053			86	1	0.75		0.75	0.75			86	0.272727	0.272727		0	0.0909091			86	0.434591	-0.234266
		87		1.18593e+07	8.1095e+06																	87	0.203374	-0.24608		0.345538	-0.202064			87	1.25	0.75		0.75	0.75			87	0	0		0.0909091	0.0909091			87	0.254218	-0.18456
		88		1.05235e+07	1.89885e+06																	88	0.141171	-0.11149		0.15699	-0.155196			88	1	1.25		0.75	1			88	0.0909091	0.181818		0	0.0909091			88	0.141171	-0.139363
		89		6.2318e+06	1.2189e+06																	89	0.150413	-0.471567		0.224479	-0.237499			89	1.25	1		1	1.5			89	0.181818	0.0909091		0.0909091	0.181818			89	0.188017	-0.471567
		90		6.24847e+06	2.46568e+06																	90	0.184014	-0.560959		0.199917	-0.153562			90	0.75	0.75		1	1.5			90	0	0		0	0			90	0.138011	-0.420719
		91		6.43303e+06	1.94396e+06																	91	0.220847	-0.262961		0.25704	-0.398815			91	1.25	0.75		0.75	0.75			91	0.0909091	0.0909091		0.0909091	0			91	0.276058	-0.197221
		92		5.53298e+06	4.67044e+06																	92	0.874849	-0.751675		0.0641942	-0.239264			92	1.5	0.75		1	0.75			92	0.272727	0.0909091		0	0.0909091			92	1.31227	-0.563756
		93		1.75376e+06	2.7355e+06																	93	0.281854	-0.454886		0.14546	-0.385199			93	1	0.75		0.75	0.75			93	0.181818	0		0	0			93	0.281854	-0.341164
		94		4.94957e+06	4.22387e+06																	94	0.281854	-0.803242		0.244313	-0.145791			94	1	1		0.75	0.75			94	0.272727	0		0	0			94	0.281854	-0.803242
		95		6.02842e+06	4.5416e+06																	95	0.243293	-1.5039		0.310098	-0.212821			95	2	1.25		0.75	0.75			95	0.363636	0.0909091		0	0			95	0.486586	-1.87988
		96		5.7063e+06	3.95778e+06																	96	0.279404	-0.644108		0.17762	-0.216333			96	1.25	0.75		0.75	0.75			96	0	0		0	0			96	0.349255	-0.483081
		97		5.25378e+06	2.39661e+06																	97	0.186105	-0.451851		0.365218	-0.283093			97	1	0.75		0.75	0.75			97	0	0		0	0			97	0.186105	-0.338888
		98		4.95923e+06	1.29847e+06																	98	0.347053	-0.185762		0.208131	-0.336773			98	1	0.75		1	0.75			98	0	0		0.0909091	0			98	0.347053	-0.139321
		99		6.78909e+06	4.12951e+06																	99	0.195126	-0.282084		0.18275	-0.242341			99	1.25	1		0.75	1			99	0.0909091	0		0	0			99	0.243907	-0.282084
		100		2.35069e+07	3.91236e+06																	100	0.436376	-0.175028		0.298236	-0.199673			100	1.75	0.75		0.75	0.75			100	0.181818	0.181818		0.0909091	0			100	0.763658	-0.131271
		101		1.37383e+06	2.70315e+06																	101	0.230897	-0.518871		0.25117	-0.241863			101	1	0.75		0.75	0.75			101	0	0.181818		0.0909091	0			101	0.230897	-0.389154
		102		1.57114e+06	2.66347e+06																	102	0.238048	-0.401328		0.570169	-0.660523			102	1.25	1.25		0.75	1			102	0	0.272727		0	0.0909091			102	0.297559	-0.50166
		103		683665	3.28459e+06																	103	0.281526	-0.182101		0.328215	-0.214564			103	1	0.75		0.75	0.75			103	0	0		0.0909091	0.0909091			103	0.281526	-0.136576
		104		459898	2.20441e+06																	104	0.155026	-0.311761		0.314416	-0.752307			104	1	1		1.25	0.75			104	0	0		0	0.0909091			104	0.155026	-0.311761
		105		1.57954e+06	658127																	105	0.314209	-0.391738		0.328491	-0.170757			105	1	0.75		0.75	0.75			105	0	0		0	0			105	0.314209	-0.293804
		106		680730	3.35591e+06																	106	0.397224	-0.853754		0.235516	-0.143279			106	0.75	1.5		0.75	1.25			106	0	0		0	0			106	0.297918	-1.28063
		107		1.4407e+06	2.23454e+06																	107	0.649176	-0.185287		0.141552	-0.178436			107	2.25	0.75		0.75	0.75			107	0	0		0	0			107	1.46065	-0.138965
		108		1.36807e+06	4.06906e+06																	108	0.540736	-0.34086		0.174584	-0.200364			108	2.25	0.75		0.75	0.75			108	0	0.181818		0	0			108	1.21666	-0.255645
		109		1.02907e+06	2.35168e+06																	109	0.243986	-0.242764		0.213621	-0.268113			109	2.5	0.75		1.25	0.75			109	0	0		0	0.0909091			109	0.609966	-0.182073
		110		1.29564e+06	1.91356e+06																	110	0.161238	-0.519935		0.140452	-0.293368			110	0.75	0.75		0.75	0.75			110	0.0909091	0.0909091		0	0			110	0.120929	-0.389951
		111		1.79324e+06	1.61974e+06																	111	0.241052	-0.181616		0.469149	-0.298122			111	0.75	0.75		0.75	0.75			111	0	0		0.0909091	0			111	0.180789	-0.136212
		112		1.35679e+06	1.4472e+06																	112	0.378939	-0.319462		0.300732	-0.422448			112	1	0.75		0.75	0.75			112	0	0		0.0909091	0.0909091			112	0.378939	-0.239596
		113		886531	1.71539e+06																	113	0.227324	-0.264357		0.359398	-0.378211			113	1	0.75		0.75	0.75			113	0.272727	0.181818		0	0			113	0.227324	-0.198267
		114		304456	3.97807e+06																	114	0.273158	-0.402254		0.132175	-0.320485			114	1.5	1.75		0.75	0.75			114	0.272727	0		0.0909091	0			114	0.409737	-0.703945
		115		597069	4.86077e+06																	115	0.246725	-0.204168		0.208329	-0.213433			115	2.25	0.75		1	0.75			115	0.181818	0.181818		0	0.0909091			115	0.555131	-0.153126
		116		1.48182e+06	2.74897e+06																	116	0.256364	-0.350167		0.225696	-0.608941			116	0.75	0.75		0.75	1.25			116	0.636364	0.0909091		0.0909091	0			116	0.192273	-0.262625
		117		779568	4.17503e+06																	117	0.338762	-1.0074		0.41231	-0.512429			117	1.5	0.75		1	1			117	0.272727	0.0909091		0	0			117	0.508143	-0.75555
		118		708442	1.1007e+06																	118	0.45501	-0.522328		0.127182	-0.301043			118	1.25	1.25		0.75	0.75			118	0.272727	0.0909091		0	0			118	0.568763	-0.65291
		119		1.05812e+06	879694																	119	0.732024	-0.323972		0.358296	-0.165595			119	1	0.75		0.75	1			119	0	0.0909091		0	0			119	0.732024	-0.242979
		120		710806	2.31663e+06																	120	0.266954	-0.18158		0.535098	-0.214153			120	0.75	0.75		0.75	1			120	0	0.0909091		0	0			120	0.200215	-0.136185
		121		1.12292e+06	3.07266e+06																	121	0.350719	-0.399431		0.2714	-0.199241			121	1.5	0.75		1	0.75			121	0	0		0	0			121	0.526079	-0.299573
		122		1.82976e+06	4.09419e+06																	122	0.332732	-0.30134		0.32228	-0.317325			122	0.75	0.75		0.75	0.75			122	0	0		0.0909091	0			122	0.249549	-0.226005
		123		1.04132e+06																		123	0.250616	-0.280812		0.232801	-0.209493			123	1.25	0.75		0.75	0.75			123	0.0909091	0.0909091		0.0909091	0.181818			123	0.31327	-0.210609
		124		927249																		124	0.231397	-0.209801		0.300437	-0.234045			124	0.75	0.75		0.75	0.75			124	0.0909091	0.181818		0.0909091	0			124	0.173548	-0.157351
		125		1.09629e+06																		125	0.217139	-0.72643		0.328119	-0.282489			125	0.75	1.25		0.75	0.75			125	0	0.0909091		0.0909091	0.0909091			125	0.162855	-0.908038
		126		978792																		126	0.544882	-0.314525		0.138169	-0.493907			126	0.75	1		0.75	0.75			126	0	0		0.0909091	0.0909091			126	0.408661	-0.314525
																						127	0.551056	-0.237721		0.18465	-0.237213			127	0.75	1		0.75	0.75			127	0.0909091	0.0909091		0.0909091	0.0909091			127	0.413292	-0.237721
		mean	1.0703e+07	5.05554e+06	6.34165e+06																	128	0.196423	-0.659072		0.179055	-0.260035			128	1	0.75		0.75	0.75			128	0	0		0.0909091	0			128	0.196423	-0.494304
		s.e.m.	791213	302471	485829																	129	0.344825	-0.284319		0.201156	-0.282281			129	0.75	1.25		0.75	1			129	0.0909091	0.181818		0.0909091	0.272727			129	0.258619	-0.355399
																						130	0.182209	-1.1784		0.140523	-0.221188			130	0.75	0.75		0.75	0.75			130	0	0.0909091		0	0.0909091			130	0.136656	-0.8838
		Values used in the graph																				131	0.397416	-2.11354		0.245442	-0.222634			131	1.75	1.75		0.75	0.75			131	0.0909091	0		0.0909091	0.181818			131	0.695477	-3.6987
		Golgi intensity of Kif5b (arbitrary unit)																				132	0.793666	-0.212023		0.214076	-0.174833			132	1.25	0.75		0.75	1			132	0.0909091	0		0	0			132	0.992083	-0.159017
																						133	0.467234	-0.284988		0.356309	-0.179651			133	0.75	1		0.75	0.75			133	0.272727	0		0.0909091	0.0909091			133	0.350426	-0.284988
		mean	1.0703	0.505554	0.634165																	134	0.448891	-0.55334		0.145981	-0.372697			134	1.75	1.25		1	0.75			134	0.181818	0.181818		0.0909091	0			134	0.78556	-0.691675
		s.e.m.	0.0791213	0.0302471	0.0485829																	135	0.223464	-0.275708		0.258743	-0.218673			135	0.75	1.75		1	1.25			135	0.181818	0		0.0909091	0			135	0.167598	-0.482489
		No. cell	84	126	122																	136	0.287259	-1.24881		0.244388	-0.152971			136	0.75	1		0.75	1.25			136	0	0		0	0.0909091			136	0.215444	-1.24881
																						137	0.503511	-0.358939		0.37798	-0.268482			137	0.75	0.75		0.75	0.75			137	0.272727	0		0.363636	0.181818			137	0.377633	-0.269204
																						138	0.234064	-0.922282		0.292486	-0.571332			138	0.75	0.75		0.75	0.75			138	0	0		0.363636	0.181818			138	0.175548	-0.691712
																						139	0.367866	-0.53149		0.398309	-0.659954			139	1	0.75		0.75	0.75			139	0.0909091	0		0	0			139	0.367866	-0.398618
																						140	0.485061	-0.166585		0.169574	-0.344705			140	1	1		1	0.75			140	0	0.0909091		0	0			140	0.485061	-0.166585
																						141	0.470437	-0.368704		0.110093	-0.505832			141	1.5	0.75		0.75	1.25			141	0.181818	0.272727		0	0			141	0.705656	-0.276528
																						142	0.142356	-0.340137		0.155066	-0.252705			142	1	0.75		0.75	0.75			142	0.0909091	0		0.0909091	0			142	0.142356	-0.255103
																						143	0.132082	-0.408177		0.0702451	-0.350654			143	0.75	0.75		0.75	0.75			143	0.0909091	0		0.0909091	0			143	0.0990614	-0.306133
																						144	0.339107	-0.603255		0.142136	-0.358515			144	1	1.75		0.75	1.25			144	0.272727	0.0909091		0	0			144	0.339107	-1.0557
																						145	0.735445	-0.386777		0.468396	-0.248147			145	1.75	0.75		1.25	1.25			145	0.181818	0		0	0			145	1.28703	-0.290083
																						146	0.185312	-0.469082		0.135626	-0.16621			146	1	1.5		0.75	0.75			146	0.181818	0.0909091		0.0909091	0.181818			146	0.185312	-0.703622
																						147	0.204692	-0.350377		0.41331	-0.927807			147	0.75	0.75		0.75	1			147	0	0		0.0909091	0.0909091			147	0.153519	-0.262782
																						148	0.254556	-0.165987		0.386777	-0.155991			148	1.25	0.75		1	0.75			148	0.363636	0.272727		0	0			148	0.318195	-0.12449
																						149	0.351751	-0.36757		0.291314	-0.329867			149	1	1		0.75	0.75			149	0.181818	0.0909091		0	0.0909091			149	0.351751	-0.36757
																						150	0.374819	-0.425204		0.205779	-0.200344			150	1.5	1.25		1	0.75			150	0.272727	0		0.0909091	0.0909091			150	0.562229	-0.531505
																						151	0.351827	-0.217935		1.13688	-0.225783			151	1	0.75		0.75	0.75			151	0.0909091	0.0909091		0	0			151	0.351827	-0.163451
																						152	0.373053	-0.598049		0.467191	-0.119148			152	0.75	1.25		1.75	0.75			152	0.363636	0		0	0.0909091			152	0.27979	-0.747562
																						153	0.258765	-0.231241		0.673559	-0.146077			153	0.75	1		0.75	1			153	0.0909091	0		0.0909091	0			153	0.194074	-0.231241
																						154	0.121437	-0.23272		0.367044	-0.153058			154	0.75	0.75		0.75	0.75			154	0.181818	0		0	0.0909091			154	0.0910779	-0.17454
																						155	0.190216	-0.21905		0.329761	-0.218846			155	0.75	0.75		0.75	0.75			155	0.363636	0		0	0			155	0.142662	-0.164288
																						156	0.529145	-1.02517		0.225828	-0.194231			156	0.75	1		0.75	0.75			156	0.0909091	0.0909091		0.0909091	0.0909091			156	0.396859	-1.02517
																						157	0.166757	-0.70504		0.397716	-0.210389			157	0.75	0.75		0.75	1			157	0.181818	0		0	0.0909091			157	0.125067	-0.52878
																						158	0.250413	-0.733247		0.273652	-0.222915			158	1	0.75		0.75	0.75			158	0	0		0.0909091	0.0909091			158	0.250413	-0.549935
																						159	0.315159	-0.386661		0.0960545	-0.5946			159	0.75	1.25		1	0.75			159	0.272727	0.0909091		0.0909091	0			159	0.236369	-0.483326
																						160	0.290755	-0.265132		0.397758	-0.194557			160	1	0.75		1	1			160	0.181818	0		0	0.181818			160	0.290755	-0.198849
																						161	0.651363	-0.248511		0.280691	-0.948228			161	1.75	0.75		0.75	0.75			161	0.181818	0		0	0.181818			161	1.13989	-0.186383
																						162	0.606422	-0.452485		0.212516	-0.114342			162	1.25	0.75		1	1			162	0.181818	0.181818		0.181818	0.272727			162	0.758027	-0.339364
																						163	0.484078	-0.2233		0.155372	-0.331955			163	0.75	1		0.75	1.25			163	0	0.0909091		0.181818	0.0909091			163	0.363058	-0.2233
																						164	0.523725	-0.319442		0.39015	-0.210499			164	1	0.75		1.25	0.75			164	0	0.181818		0	0.272727			164	0.523725	-0.239581
																						165	0.354713	-0.387081		0.471684	-0.461318			165	0.75	0.75		0.75	0.75			165	0.0909091	0		0	0			165	0.266035	-0.290311
																						166	0.616862	-0.158109		0.424784	-0.201876			166	0.75	1		0.75	1			166	0.0909091	0.0909091		0.0909091	0.181818			166	0.462646	-0.158109
																						167	0.347952	-0.560602		0.36727	-0.369181			167	1	1.5		0.75	0.75			167	0	0.0909091		0	0.0909091			167	0.347952	-0.840902
																						168	0.471705	-0.509559		1.26214	-0.765171			168	1.25	1		0.75	0.75			168	0.181818	0		0	0.0909091			168	0.589631	-0.509559
																						169	0.140022	-0.250082		1.26214	-0.501024			169	1	1.25		0.75	1			169	0.272727	0		0	0			169	0.140022	-0.312602
																						170	0.283587	-0.691489		0.235232	-0.363275			170	0.75	1		0.75	0.75			170	0.181818	0		0.0909091	0			170	0.21269	-0.691489
																						171	0.19932	-0.427148		0.13576	-0.615523			171	1	0.75		0.75	0.75			171	0.181818	0		0.181818	0.181818			171	0.19932	-0.320361
																						172	0.283827	-0.289615		0.195647	-0.230892			172	1	0.75		0.75	1.25			172	0	0.0909091		0	0			172	0.283827	-0.217211
																						173	0.443419	-0.370576		0.164603	-0.419111			173	0.75	1		0.75	0.75			173	0.272727	0.181818		0.0909091	0			173	0.332565	-0.370576
																						174	1.46013	-0.308962		0.29102	-0.436817			174	1.5	1		0.75	1.25			174	0.0909091	0		0.0909091	0.0909091			174	2.19019	-0.308962
																						175	0.591377	-1.07141		0.294882	-0.245688			175	0.75	0.75		0.75	0.75			175	0.363636	0.0909091		0	0.181818			175	0.443533	-0.803558
																						176	0.240338	-0.381646		0.584097	-0.927871			176	0.75	1.25		0.75	1			176	0.0909091	0.0909091		0	0.0909091			176	0.180254	-0.477057
																						177	0.311449	-0.973043		0.179246	-0.203854			177	1.5	1		1	0.75			177	0	0.0909091		0.0909091	0			177	0.467174	-0.973043
																						178	0.276029	-0.295786		0.178636	-0.252223			178	0.75	0.75		0.75	0.75			178	0.0909091	0.0909091		0	0			178	0.207021	-0.22184
																						179	0.600035	-0.479618		0.535064	-0.421983			179	0.75	1.5		0.75	1			179	0.181818	0.181818		0.0909091	0			179	0.450026	-0.719427
																						180	0.189781	-0.15715		0.228652	-0.153772			180	0.75	0.75		0.75	0.75			180	0.0909091	0.272727		0.181818	0			180	0.142336	-0.117863
																						181	0.490434	-0.703624		0.296168	-0.473709			181	0.75	1.5		1	1			181	0.181818	0.272727		0.0909091	0.0909091			181	0.367825	-1.05544
																						182	0.726739	-0.310579		0.266041	-0.376347			182	1.25	0.75		1	0.75			182	0	0		0.0909091	0.181818			182	0.908424	-0.232934
																						183	0.371422	-0.155014		0.453901	-0.563217			183	1	1.75		0.75	1			183	0	0		0	0			183	0.371422	-0.271275
																						184	1.53825	-0.230786		0.450329	-0.292098			184	1.5	0.75		1	0.75			184	0.0909091	0.0909091		0	0.0909091			184	2.30738	-0.173089
																						185	0.200453	-0.350418		0.148114	-0.195355			185	0.75	0.75		0.75	1			185	0	0		0.0909091	0			185	0.15034	-0.262813
																						186	0.502846	-0.973516		0.597189	-0.422536			186	1.75	1		1	1			186	0	0		0	0.0909091			186	0.879981	-0.973516
																						187	0.286047	-0.307203		0.912444	-0.253671			187	0.75	1.25		0.75	0.75			187	0.0909091	0		0.0909091	0.181818			187	0.214535	-0.384004
																						188	0.299271	-0.769574		0.56682	-0.200474			188	0.75	1		1	0.75			188	0	0.0909091		0	0			188	0.224453	-0.769574
																						189	0.562622	-0.296909		0.144807	-1.0094			189	0.75	1		0.75	0.75			189	0.181818	0		0.181818	0.0909091			189	0.421967	-0.296909
																						190	0.178374	-0.774612		0.586093	-0.156421			190	0.75	0.75		2	0.75			190	0.272727	0.0909091		0.0909091	0.0909091			190	0.13378	-0.580959
																						191	0.144974	-0.766826		0.586093	-0.831809			191	0.75	0.75		2	0.75			191	0.272727	0.181818		0	0			191	0.108731	-0.575119
																						192	0.714259	-0.351192		0.113802	-0.831809			192	3	1		0.75	0.75			192	0.363636	0.0909091		0	0			192	2.14278	-0.351192
																						193	0.323956	-0.31049		0.183063	-0.391797			193	0.75	0.75		0.75	1.25			193	0	0		0	0			193	0.242967	-0.232868
																						194	0.596051	-0.418954		0.90543	-0.22767			194	1	0.75		1.25	0.75			194	0.181818	0.0909091		0	0			194	0.596051	-0.314215
																						195	0.258225	-0.305196		0.614669	-0.191607			195	1.25	1		1	0.75			195	0.181818	0.181818		0	0.363636			195	0.322782	-0.305196
																						196	0.139448	-1.36593		0.614669	-0.267419			196	0.75	1.75		1	0.75			196	0.0909091	0		0	0			196	0.104586	-2.39037
																						197	0.2703	-0.22516		0.827203	-0.53627			197	0.75	0.75		1	2			197	0.0909091	0		0.0909091	0			197	0.202725	-0.16887
																						198	1.03474	-0.374391		0.235234	-0.25688			198	0.75	1		0.75	0.75			198	0	0		0	0.181818			198	0.776057	-0.374391
																						199	0.204906	-0.427755		0.514406	-0.195695			199	2	0.75		1.25	0.75			199	0	0		0	0			199	0.409813	-0.320816
																						200	0.182124	-0.245187		0.349425	-0.221231			200	1	0.75		1	0.75			200	0.0909091	0		0	0			200	0.182124	-0.18389
																						201	0.649761	-0.580366		0.319348	-0.158373			201	1	0.75		0.75	1			201	0	0.0909091		0	0			201	0.649761	-0.435274
																						202	0.257711	-0.307854		0.367706	-0.200838			202	1.75	1		1.25	0.75			202	0.0909091	0		0	0			202	0.450994	-0.307854
																						203	0.41277	-0.328328		0.312348	-0.751586			203	1.25	0.75		0.75	0.75			203	0.0909091	0		0	0			203	0.515963	-0.246246
																						204	0.199953	-0.63197		0.390147	-0.296634			204	0.75	0.75		0.75	0.75			204	0.0909091	0.0909091		0	0			204	0.149965	-0.473977
																						205	0.305588	-0.3931		0.269693	-0.231712			205	1.25	0.75		0.75	1			205	0	0.181818		0	0			205	0.381985	-0.294825
																						206	0.224354	-0.146439		1.14773	-1.08221			206	0.75	1		1.25	0.75			206	0	0		0	0			206	0.168266	-0.146439
																						207	0.386179	-0.559477		0.201081	-0.390532			207	1	0.75		0.75	1			207	0.0909091	0.181818		0	0			207	0.386179	-0.419608
																						208	0.286708	-0.701914		0.361188	-0.440271			208	1	0.75		0.75	0.75			208	0.181818	0		0	0			208	0.286708	-0.526436
																						209	0.404068	-0.244931		0.502601	-0.428276			209	1.5	0.75		1	0.75			209	0.272727	0.0909091		0	0			209	0.606102	-0.183698
																						210	0.249701	-0.253612		0.299787	-0.195874			210	1.5	0.75		1.25	1			210	0.181818	0		0	0.0909091			210	0.374552	-0.190209
																						211	0.387757	-0.736798		0.264203	-0.303067			211	0.75	0.75		0.75	0.75			211	0	0.0909091		0	0			211	0.290817	-0.552599
																						212	0.179246	-0.160962		0.201828	-0.127225			212	1	0.75		0.75	0.75			212	0.0909091	0.0909091		0	0			212	0.179246	-0.120722
																						213	0.336086	-0.264039		0.237069	-0.174946			213	0.75	1		1	1			213	0.0909091	0.0909091		0	0			213	0.252064	-0.264039
																						214	0.723966	-0.268044		0.224306	-0.409717			214	1.5	1		0.75	0.75			214	0.0909091	0		0	0			214	1.08595	-0.268044
																						215	0.262556	-0.390104		0.361052	-0.458504			215	0.75	0.75		0.75	0.75			215	0	0.0909091		0.0909091	0			215	0.196917	-0.292578
																						216	0.415878	-0.478633		0.188131	-0.773843			216	1.5	1		0.75	0.75			216	0	0		0	0			216	0.623816	-0.478633
																						217	0.631672	-0.950125		0.383063	-0.303615			217	1.25	1.25		0.75	0.75			217	0	0		0	0			217	0.78959	-1.18766
																						218	0.489583	-0.556002		0.241385	-0.750015			218	0.75	1		1	1			218	0	0		0	0			218	0.367187	-0.556002
																						219	0.763692	-0.273128		0.240964	-0.176777			219	0.75	0.75		0.75	0.75			219	0	0		0.0909091	0			219	0.572769	-0.204846
																						220	0.271144	-0.413719		0.470101	-0.259183			220	1.25	1		0.75	0.75			220	0.0909091	0		0	0			220	0.33893	-0.413719
																						221	0.141573	-0.333398		0.392414	-0.2594			221	1	0.75		0.75	1			221	0	0		0.0909091	0			221	0.141573	-0.250049
																						222	0.330794	-0.502008		0.26173	-0.209066			222	1	1		0.75	0.75			222	0	0		0	0.0909091			222	0.330794	-0.502008
																						223	0.196752	-0.750951		0.553399	-0.441426			223	0.75	0.75		1.25	0.75			223	0.363636	0		0	0			223	0.147564	-0.563213
																						224	0.29812	-0.152981		0.308837	-0.407612			224	1	0.75		1	0.75			224	0.0909091	0		0	0			224	0.29812	-0.114736
																						225	0.222707	-0.558326		0.45069	-0.465637			225	0.75	0.75		0.75	0.75			225	0.0909091	0.0909091		0.0909091	0.0909091			225	0.167031	-0.418745
																						226	0.275889	-0.620135		0.216047	-0.815805			226	0.75	0.75		0.75	1			226	0.0909091	0.0909091		0	0			226	0.206916	-0.465101
																						227	0.931886	-0.607589		0.308759	-0.285757			227	1.5	1		1	0.75			227	0	0		0	0			227	1.39783	-0.607589
																						228	0.652462	-0.396594		0.308759	-0.218385			228	1.75	1		1	1.25			228	0	0.0909091		0	0			228	1.14181	-0.396594
																						229	0.554987	-0.629285		0.29485	-0.326653			229	1.75	0.75		0.75	0.75			229	0.0909091	0.0909091		0	0			229	0.971227	-0.471964
																						230	0.245341	-0.234085		0.267352	-0.193751			230	0.75	1.5		0.75	0.75			230	0.454545	0.0909091		0	0			230	0.184006	-0.351128
																						231	0.217183	-0.877313		0.327445	-0.319693			231	0.75	0.75		0.75	0.75			231	0.181818	0.0909091		0	0.0909091			231	0.162887	-0.657985
																						232	0.787828	-0.295262		0.246262	-0.507423			232	0.75	1		0.75	0.75			232	0.363636	0.0909091		0.0909091	0.0909091			232	0.590871	-0.295262
																						233	0.314552	-0.354079		0.582763	-0.463004			233	0.75	0.75		0.75	0.75			233	0	0.0909091		0.181818	0.181818			233	0.235914	-0.265559
																						234	0.456907	-0.358847		0.240949	-0.391915			234	0.75	0.75		0.75	0.75			234	0.181818	0.0909091		0	0			234	0.34268	-0.269135
																						235	0.854443	-0.577042		0.170706	-0.440387			235	1	0.75		1	1			235	0.181818	0		0	0.272727			235	0.854443	-0.432781
																						236	0.430758	-0.468585		0.275128	-0.534247			236	1	1.5		1	1			236	0.0909091	0.181818		0	0.181818			236	0.430758	-0.702878
																						237	0.205876	-0.275077		0.33078	-0.144308			237	1.25	0.75		0.75	0.75			237	0.0909091	0		0.0909091	0.0909091			237	0.257345	-0.206307
																						238	0.326351	-0.245341		0.292533	-0.21014			238	2	0.75		0.75	0.75			238	0.181818	0		0.181818	0.181818			238	0.652703	-0.184006
																						239	0.601064	-1.59619		0.128979	-0.573915			239	1	1		1	0.75			239	0.363636	0.0909091		0	0			239	0.601064	-1.59619
																						240	0.263291	-0.331632		0.383661	-0.329293			240	0.75	0.75		0.75	1.25			240	0.272727	0		0	0			240	0.197468	-0.248724
																						241	0.493029	-0.884083		0.267651	-0.84668			241	1	0.75		0.75	1			241	0	0		0	0			241	0.493029	-0.663062
																						242	0.268065	-0.393244		0.260315	-0.443284			242	1	0.75		0.75	0.75			242	0	0		0	0.181818			242	0.268065	-0.294933
																						243	0.402065	-1.88571		0.292935	-0.135294			243	1.25	0.75		1	0.75			243	0.272727	0		0	0.0909091			243	0.502581	-1.41428
																						244	0.400941	-0.974829		0.249631	-0.483647			244	1	0.75		0.75	1			244	0	0		0.181818	0.0909091			244	0.400941	-0.731122
																						245	0.326018	-0.292402		0.324214	-0.445867			245	1.25	0.75		0.75	0.75			245	0.0909091	0.0909091		0.0909091	0.272727			245	0.407522	-0.219301
																						246	1.81884	-0.236238		0.159685	-0.423327			246	1.5	0.75		0.75	1			246	0.181818	0.363636		0.0909091	0			246	2.72826	-0.177178
																						247	0.379135	-0.350469		0.585643	-0.48934			247	0.75	0.75		0.75	0.75			247	0.272727	0		0	0.181818			247	0.284351	-0.262852
																						248	0.345649	-0.555589		0.296528	-0.311925			248	1	0.75		0.75	0.75			248	0	0		0.0909091	0			248	0.345649	-0.416692
																						249	0.26728	-0.343149		0.833411	-0.777322			249	0.75	1		0.75	1.25			249	0.363636	0.181818		0	0.0909091			249	0.20046	-0.343149
																						250	0.339291	-0.42942		0.224744	-0.178976			250	1	0.75		0.75	0.75			250	0.0909091	0		0	0.0909091			250	0.339291	-0.322065
																						251	0.30227	-0.187173		0.555009	-0.182245			251	1.25	0.75		0.75	0.75			251	0.181818	0.181818		0.0909091	0.181818			251	0.377837	-0.14038
																						252	0.325382	-0.603306		0.422425	-0.355512			252	1	1		0.75	0.75			252	0.0909091	0		0	0			252	0.325382	-0.603306
																						253	0.194316	-0.262074		0.274509	-0.263813			253	1	1		1.5	0.75			253	0	0		0	0			253	0.194316	-0.262074
																						254	0.402664	-0.575472		0.157857	-0.547893			254	1.25	0.75		0.75	0.75			254	0.363636	0.0909091		0	0			254	0.50333	-0.431604
																						255	0.203516	-0.555877		0.249858	-0.200715			255	1	0.75		1.25	0.75			255	0.272727	0		0.181818	0.272727			255	0.203516	-0.416908
																						256	0.594237	-0.647444		0.358342	-0.399599			256	1.25	1		0.75	0.75			256	0	0		0.181818	0.363636			256	0.742796	-0.647444
																						257	0.687322	-0.777475		0.294293	-0.380155			257	0.75	0.75		0.75	1.25			257	0.272727	0.272727		0.0909091	0			257	0.515492	-0.583106
																						258	0.267838	-0.43892		0.31087	-0.136753			258	0.75	1.75		0.75	0.75			258	0.272727	0		0	0			258	0.200878	-0.76811
																						259	0.418878	-0.673977		0.266384	-0.247822			259	1	0.75		1	1			259	0.181818	0.0909091		0	0			259	0.418878	-0.505483
																						260	0.346275	-0.372821		0.804107	-0.267364			260	1	1		0.75	0.75			260	0.181818	0.0909091		0	0.0909091			260	0.346275	-0.372821
																						261	0.163769	-0.476571		0.571748	-0.400529			261	1.25	0.75		1	0.75			261	0.181818	0		0	0			261	0.204711	-0.357428
																						262	0.211686	-0.834237		0.441236	-0.218071			262	0.75	1		1	0.75			262	0	0.0909091		0	0			262	0.158765	-0.834237
																						263	0.395396	-0.679455		0.672564	-0.156701			263	0.75	1		0.75	1			263	0	0.0909091		0.0909091	0.0909091			263	0.296547	-0.679455
																						264	0.337945	-0.604703		0.759311	-0.361133			264	0.75	0.75		1	0.75			264	0	0		0.272727	0			264	0.253459	-0.453527
																						265	0.533602	-0.271581		0.20666	-0.472591			265	2.25	0.75		0.75	1			265	0	0.181818		0	0			265	1.2006	-0.203686
																						266	0.652304	-0.552112		0.389484	-0.490608			266	1.5	0.75		0.75	0.75			266	0.272727	0.0909091		0	0			266	0.978457	-0.414084
																						267	0.726671	-0.879826		1.23769	-0.767651			267	1	0.75		0.75	0.75			267	0.0909091	0		0	0			267	0.726671	-0.659869
																						268	0.482012	-0.185807		0.536429	-0.415221			268	1.75	0.75		0.75	0.75			268	0	0		0.0909091	0			268	0.843521	-0.139355
																						269	0.435519	-1.77826		0.403988	-0.299172			269	1	1.5		0.75	0.75			269	0.0909091	0		0.0909091	0.0909091			269	0.435519	-2.66739
																						270	0.33677	-0.57369		0.440053	-0.275762			270	1.5	0.75		0.75	0.75			270	0	0		0	0			270	0.505154	-0.430267
																						271	0.784862	-0.421585		0.232183	-0.700355			271	1	0.75		0.75	0.75			271	0.0909091	0		0	0			271	0.784862	-0.316189
																						272	0.585324	-0.46172		0.227496	-0.248254			272	2.25	1		0.75	1			272	0.0909091	0		0	0.0909091			272	1.31698	-0.46172
																						273	0.163441	-0.436999		0.500718	-0.243378			273	0.75	0.75		0.75	0.75			273	0	0		0	0.0909091			273	0.122581	-0.327749
																						274	0.23982	-0.333496		0.167733	-0.431363			274	1.25	0.75		0.75	0.75			274	0	0		0	0			274	0.299775	-0.250122
																						275	0.422255	-0.601857		0.435241	-0.624191			275	0.75	0.75		0.75	0.75			275	0	0		0.181818	0			275	0.316691	-0.451393
																						276	0.366836	-0.627182		0.557517	-0.68684			276	0.75	0.75		0.75	0.75			276	0.0909091	0		0	0			276	0.275127	-0.470387
																						277	0.231943	-1.26455		0.468875	-0.355049			277	0.75	0.75		0.75	0.75			277	0.454545	0		0	0.0909091			277	0.173958	-0.94841
																						278	0.796054	-1.40347		0.454437	-0.28899			278	2.25	0.75		0.75	0.75			278	0.0909091	0		0	0			278	1.79112	-1.0526
																						279	0.163425	-0.779594		0.16722	-0.265763			279	0.75	0.75		0.75	0.75			279	0.272727	0.181818		0.0909091	0.0909091			279	0.122568	-0.584696
																						280	0.60849	-1.44943		0.270337	-0.39953			280	1	1.25		0.75	0.75			280	0.0909091	0.0909091		0	0			280	0.60849	-1.81179
																						281	0.605116	-2.15441		0.232876	-0.39953			281	1	1.5		1.25	0.75			281	0	0		0.0909091	0			281	0.605116	-3.23161
																						282	0.605116	-3.12985		0.273202	-0.178226			282	1	1.75		0.75	0.75			282	0.272727	0.181818		0.0909091	0.0909091			282	0.605116	-5.47723
																						283	1.03169	-0.533595		0.253856	-0.193072			283	1.25	0.75		0.75	0.75			283	0.181818	0		0	0			283	1.28962	-0.400196
																						284	0.673645	-0.829025		0.31497	-0.414238			284	0.75	0.75		0.75	0.75			284	0.0909091	0		0.0909091	0.0909091			284	0.505234	-0.621769
																						285	0.284595	-1.17212		0.542264	-0.450355			285	1	0.75		0.75	1.25			285	0.0909091	0		0.0909091	0			285	0.284595	-0.87909
																						286	0.348333	-0.494144		0.337104	-0.415401			286	1	1		0.75	0.75			286	0.0909091	0		0	0			286	0.348333	-0.494144
																						287	1.80025	-0.54091		0.337166	-0.174978			287	0.75	1.25		0.75	1			287	0.272727	0.0909091		0	0.0909091			287	1.35019	-0.676137
																						288	0.382874	-0.435125		0.602623	-0.447794			288	0.75	1.25		0.75	0.75			288	0.0909091	0		0.0909091	0.0909091			288	0.287156	-0.543906
																						289	0.242656	-0.452176		0.647556	-0.241541			289	1.5	1		0.75	0.75			289	0.0909091	0		0	0.0909091			289	0.363984	-0.452176
																						290	0.897656	-0.83822		0.372185	-0.311658			290	0.75	1.25		0.75	0.75			290	0	0		0	0.0909091			290	0.673242	-1.04778
																						291	0.322797	-1.04231		0.459059	-0.295275			291	1.25	0.75		1	0.75			291	0.181818	0		0.181818	0.181818			291	0.403496	-0.781735
																						292	0.300046	-0.960556		0.33463	-0.372819			292	0.75	1		1	1.25			292	0.181818	0.181818		0.0909091	0.272727			292	0.225035	-0.960556
																						293	0.22441	-0.405317		0.358523	-0.409001			293	1	0.75		1	0.75			293	0.0909091	0		0	0.181818			293	0.22441	-0.303987
																						294	0.427155	-0.809476		0.292344	-0.289341			294	1	1		0.75	1			294	0.181818	0		0	0.0909091			294	0.427155	-0.809476
																						295	0.272765	-0.870065		0.298312	-0.17034			295	1.25	1		0.75	0.75			295	0	0		0.181818	0			295	0.340956	-0.870065
																						296	0.428662	-0.291829		0.357197	-0.269498			296	1.25	1.75		0.75	0.75			296	0.181818	0		0.0909091	0.0909091			296	0.535827	-0.5107
																						297	1.25254	-0.780367		0.262172	-0.227362			297	0.75	0.75		1	1.25			297	0.0909091	0		0	0			297	0.939408	-0.585275
																						298	0.187968	-0.679759		0.297929	-0.160638			298	0.75	1		0.75	0.75			298	0.0909091	0		0	0.0909091			298	0.140976	-0.679759
																						299	0.338597	-0.258022		0.37872	-0.234437			299	0.75	1.25		0.75	0.75			299	0.272727	0.0909091		0	0.0909091			299	0.253948	-0.322527
																						300	0.192561	-0.953374		0.232267	-0.38054			300	1.25	1.75		1.25	0.75			300	0.272727	0.0909091		0	0.363636			300	0.240702	-1.6684
																						301	0.343274	-0.226633		0.266058	-0.163028			301	0.75	1		0.75	0.75			301	0	0		0.181818	0.181818			301	0.257456	-0.226633
																						302	0.283332	-0.787928		0.353702	-0.318547			302	0.75	0.75		0.75	1.5			302	0.0909091	0		0.0909091	0			302	0.212499	-0.590946
																						303	0.181223	-0.362309		0.266477	-0.421597			303	1	0.75		0.75	0.75			303	0.272727	0.272727		0	0			303	0.181223	-0.271732
																						304	0.137656	-0.40517		0.459388	-0.186929			304	1	0.75		0.75	1			304	0.272727	0		0.0909091	0.181818			304	0.137656	-0.303878
																						305	0.618967	-1.00352		0.282418	-0.277358			305	1	0.75		0.75	0.75			305	0.272727	0.272727		0	0			305	0.618967	-0.752639
																						306	0.176101	-0.783986		0.419178	-0.696953			306	1	0.75		0.75	0.75			306	0	0		0	0			306	0.176101	-0.58799
																						307	0.632723	-0.943544		0.889725	-0.561971			307	0.75	0.75		0.75	0.75			307	0.181818	0.0909091		0	0			307	0.474542	-0.707658
																						308	0.192046	-1.07039		0.155576	-0.386316			308	0.75	0.75		0.75	1			308	0.363636	0.181818		0	0			308	0.144034	-0.80279
																						309	0.252795	-0.376822		0.155576	-0.225574			309	1	1		0.75	0.75			309	0.0909091	0.272727		0	0.181818			309	0.252795	-0.376822
																						310	0.221706	-0.572177		0.211269	-0.311867			310	0.75	0.75		1	0.75			310	0.181818	0		0.0909091	0.0909091			310	0.16628	-0.429133
																						311	1.5966	-0.581113		0.2923	-0.222979			311	1	1		0.75	0.75			311	0.0909091	0		0	0.0909091			311	1.5966	-0.581113
																						312	0.616567	-1.18682		0.309509	-0.315449			312	1	0.75		0.75	0.75			312	0.0909091	0		0	0.181818			312	0.616567	-0.890112
																						313	0.389597	-0.611044		0.249694	-0.353045			313	2.75	1		1	0.75			313	0	0		0.0909091	0			313	1.07139	-0.611044
																						314	0.120083	-1.08367		0.366491	-0.205294			314	0.75	0.75		0.75	0.75			314	0.0909091	0		0	0			314	0.090062	-0.812751
																						315	0.155894	-0.887189		0.151796	-0.621161			315	0.75	1		0.75	1.25			315	0	0		0.181818	0			315	0.116921	-0.887189
																						316	0.232797	-0.810559		0.414332	-0.353216			316	1	0.75		0.75	1			316	0	0.0909091		0	0.0909091			316	0.232797	-0.607919
																						317	0.196643	-0.382526		0.552168	-0.383083			317	1.75	0.75		1	0.75			317	0.0909091	0		0	0			317	0.344126	-0.286895
																						318	0.367786	-0.895566		0.521184	-0.234169			318	1.5	1.75		1	0.75			318	0.181818	0		0	0			318	0.551679	-1.56724
																						319	0.412595	-0.526605		0.270413	-0.498964			319	0.75	1		0.75	1			319	0	0		0	0.0909091			319	0.309446	-0.526605
																						320	0.238372	-0.141264		0.31947	-0.291835			320	1.25	0.75		0.75	0.75			320	0.0909091	0.0909091		0	0			320	0.297965	-0.105948
																						321	0.32183	-0.226332		0.239072	-0.50466			321	0.75	0.75		0.75	1.25			321	0	0		0.0909091	0			321	0.241373	-0.169749
																						322	0.222341	-0.332484		0.242026	-0.144123			322	0.75	1		1	1			322	0.272727	0.0909091		0	0			322	0.166756	-0.332484
																						323	0.193896	-0.656424		0.387231	-0.400946			323	0.75	0.75		0.75	1			323	0.363636	0.0909091		0	0			323	0.145422	-0.492318
																						324	0.113519	-0.51853		0.16769	-0.589826			324	0.75	1		1	0.75			324	0.0909091	0.272727		0	0			324	0.0851391	-0.51853
																						325	0.194263	-0.398009		0.361849	-0.206618			325	1.25	0.75		0.75	0.75			325	0.272727	0		0	0			325	0.242829	-0.298506
																						326	0.461903	-0.290733		0.422159	-0.299303			326	0.75	0.75		0.75	1.5			326	0	0.0909091		0	0.0909091			326	0.346427	-0.21805
																						327	0.248901	-0.539249		0.885689	-0.505103			327	1	0.75		1	0.75			327	0.363636	0.0909091		0.0909091	0.181818			327	0.248901	-0.404437
																						328	0.522242	-0.524775		0.885689	-0.246971			328	1.25	0.75		1	0.75			328	0.181818	0.0909091		0	0.0909091			328	0.652803	-0.393582
																						329	0.465168	-0.839052		0.267783	-0.258978			329	0.75	0.75		1	0.75			329	0.0909091	0		0.0909091	0.181818			329	0.348876	-0.629289
																						330	0.175012	-0.482516		0.391709	-0.429917			330	0.75	0.75		0.75	0.75			330	0.0909091	0		0.0909091	0.0909091			330	0.131259	-0.361887
																						331	0.246244	-0.474616		0.472284	-0.214846			331	0.75	0.75		1	0.75			331	0.272727	0.0909091		0.181818	0.181818			331	0.184683	-0.355962
																						332	0.227179	-0.447008		0.778875	-0.415965			332	0.75	0.75		1	0.75			332	0.272727	0.181818		0.0909091	0.0909091			332	0.170384	-0.335256
																						333	0.755171	-0.476519		0.591698	-0.145674			333	0.75	0.75		0.75	0.75			333	0.363636	0		0	0.0909091			333	0.566378	-0.357389
																						334	0.363782	-1.88049		0.426917	-0.173887			334	1	0.75		1	0.75			334	0.181818	0		0.0909091	0.181818			334	0.363782	-1.41037
																						335	0.346485	-1.06389		0.285411	-0.320662			335	1	0.75		1	0.75			335	0.181818	0.0909091		0	0			335	0.346485	-0.797915
																						336	0.344647	-0.761713		0.21101	-0.175563			336	1.25	1.25		0.75	0.75			336	0.0909091	0		0.0909091	0.0909091			336	0.430808	-0.952141
																						337	0.218851	-0.691272		0.712908	-0.31131			337	1	0.75		0.75	1			337	0.272727	0.181818		0	0.0909091			337	0.218851	-0.518454
																						338	0.314489	-0.509943		0.211188	-0.365589			338	1.75	0.75		0.75	0.75			338	0	0.0909091		0	0			338	0.550356	-0.382458
																						339	0.64948	-0.783734		0.868787	-0.961201			339	0.75	0.75		1.75	0.75			339	0.0909091	0.0909091		0.181818	0.0909091			339	0.48711	-0.587801
																						340	0.983535	-1.16274		0.48967	-0.437983			340	0.75	1.25		0.75	0.75			340	0.181818	0.363636		0.181818	0.181818			340	0.737652	-1.45342
																						341	0.54898	-0.582307		0.284072	-0.493653			341	0.75	0.75		0.75	0.75			341	0	0.181818		0	0.0909091			341	0.411735	-0.43673
																						342	1.26458	-0.739329		0.303495	-0.193418			342	0.75	0.75		0.75	0.75			342	0.363636	0.0909091		0.0909091	0.0909091			342	0.948435	-0.554497
																						343	0.397433	-0.680061		0.535955	-0.288038			343	0.75	0.75		0.75	0.75			343	0.272727	0.0909091		0	0.0909091			343	0.298075	-0.510046
																						344	0.320365	-0.456937		0.491873	-0.739483			344	0.75	1		0.75	1.75			344	0.272727	0.181818		0.181818	0.181818			344	0.240274	-0.456937
																						345	0.148109	-0.361632		0.608021	-1.8374			345	0.75	0.75		0.75	2.25			345	0.363636	0.0909091		0	0.272727			345	0.111082	-0.271224
																						346	0.333803	-0.428183		0.338941	-0.515185			346	1	1		0.75	0.75			346	0.272727	0		0	0.0909091			346	0.333803	-0.428183
																						347	0.420394	-0.310862		0.35915	-0.503475			347	0.75	0.75		0.75	0.75			347	0.272727	0.0909091		0	0			347	0.315296	-0.233147
																						348	0.890844	-0.509692		0.655991	-0.34706			348	0.75	0.75		1	0.75			348	0.0909091	0		0.0909091	0.181818			348	0.668133	-0.382269
																						349	0.263476	-0.486577		0.266609	-0.410383			349	0.75	1		0.75	0.75			349	0	0		0	0.0909091			349	0.197607	-0.486577
																						350	1.28594	-0.131728		0.80638	-0.254815			350	2	0.75		0.75	0.75			350	0	0		0.0909091	0.0909091			350	2.57188	-0.0987961
																						351	0.416777	-1.68903		0.357744	-0.779831			351	1	0.75		0.75	1			351	0.0909091	0		0	0.0909091			351	0.416777	-1.26677
																						352	0.321482	-0.283498		0.275259	-0.3158			352	1.75	0.75		0.75	1.25			352	0.454545	0.181818		0	0.181818			352	0.562593	-0.212623
																						353	1.14066	-0.26859		0.289024	-0.292276			353	0.75	1		0.75	0.75			353	0	0.0909091		0.0909091	0.0909091			353	0.855496	-0.26859
																						354	0.208249	-0.25083		0.420174	-0.413603			354	1.25	0.75		0.75	0.75			354	0.0909091	0.272727		0	0.0909091			354	0.260312	-0.188123
																						355	1.0685	-0.370613		0.10149	-0.912236			355	0.75	0.75		0.75	0.75			355	0.0909091	0		0.272727	0.181818			355	0.801376	-0.27796
																						356	0.458871	-0.339607		0.423119	-0.504104			356	0.75	0.75		1	1			356	0	0.0909091		0.0909091	0.0909091			356	0.344153	-0.254705
																						357	0.555773	-0.887462		0.404731	-0.443379			357	1.25	1		0.75	0.75			357	0.181818	0.181818		0	0.181818			357	0.694716	-0.887462
																						358	0.839591	-0.441424		0.331052	-0.260852			358	0.75	1		0.75	1			358	0	0.0909091		0	0			358	0.629693	-0.441424
																						359	0.1748	-0.429755		0.610977	-0.181645			359	0.75	0.75		1	0.75			359	0.0909091	0		0.181818	0.0909091			359	0.1311	-0.322316
																						360	0.244197	-1.06461		0.24037	-0.181645			360	1.25	1		0.75	0.75			360	0.0909091	0		0.181818	0.0909091			360	0.305246	-1.06461
																						361	0.413134	-0.387677		0.294647	-0.206686			361	1	0.75		0.75	1.25			361	0.181818	0.0909091		0	0.0909091			361	0.413134	-0.290758
																						362	0.538763	-0.569101		1.2767	-0.753805			362	2	0.75		0.75	1			362	0.181818	0.0909091		0.0909091	0			362	1.07753	-0.426826
																						363	0.827418	-0.915479		0.347141	-0.340587			363	1.5	1		1.75	1			363	0.0909091	0		0	0			363	1.24113	-0.915479
																						364	0.200644	-1.9694		0.59636	-0.294168			364	0.75	0.75		0.75	0.75			364	0.0909091	0		0	0			364	0.150483	-1.47705
																						365	0.927319	-1.59321		0.173851	-0.259985			365	1.5	0.75		0.75	1			365	0	0.0909091		0.0909091	0.272727			365	1.39098	-1.1949
																						366	0.265918	-1.46532		0.301013	-0.202993			366	0.75	1.25		1	0.75			366	0.181818	0.181818		0	0			366	0.199438	-1.83165
																						367	0.374705	-1.65233		0.571951	-1.48093			367	2	1.75		0.75	1.25			367	0.0909091	0.181818		0	0			367	0.74941	-2.89158
																						368	0.18247	-0.821262		0.189177	-0.460826			368	0.75	2.5		1	0.75			368	0.0909091	0		0	0.181818			368	0.136852	-2.05316
																						369	0.345408	-2.24003		0.163456	-0.576129			369	1	1.25		0.75	0.75			369	0.272727	0.0909091		0.272727	0			369	0.345408	-2.80004
																						370	1.12937	-0.326212		0.144881	-0.370172			370	1.5	1		1	0.75			370	0	0		0	0			370	1.69406	-0.326212
																						371	0.277322	-0.212265		0.410714	-0.232983			371	0.75	0.75		0.75	0.75			371	0.272727	0		0	0.0909091			371	0.207991	-0.159199
																						372	0.741732	-0.212085		0.866532	-0.343857			372	1	0.75		0.75	1			372	0.272727	0.181818		0.0909091	0			372	0.741732	-0.159064
																						373	0.385502	-0.175253		0.443227	-0.380651			373	2	0.75		0.75	0.75			373	0.181818	0.0909091		0.0909091	0			373	0.771004	-0.13144
																						374	0.563219	-0.248534		0.360277	-0.587187			374	1	0.75		0.75	0.75			374	0.363636	0.181818		0	0.0909091			374	0.563219	-0.186401
																						375	0.630496	-0.22233		0.4675	-0.587187			375	1.75	0.75		0.75	0.75			375	0.181818	0		0.181818	0			375	1.10337	-0.166747
																						376	0.280356	-0.406146		0.347955	-0.216174			376	0.75	0.75		1	1			376	0	0.181818		0.0909091	0			376	0.210267	-0.304609
																						377	0.631913	-0.697948		0.362762	-0.304139			377	1.5	0.75		0.75	0.75			377	0.0909091	0.181818		0.181818	0.0909091			377	0.947869	-0.523461
																						378	0.594707	-0.815241		0.202611	-0.25134			378	0.75	1.25		0.75	0.75			378	0.272727	0		0	0			378	0.44603	-1.01905
																						379	0.267864	-0.62779		0.850271	-0.31015			379	0.75	1		1	0.75			379	0.181818	0.181818		0.272727	0			379	0.200898	-0.62779
																						380	0.443964	-0.442482		0.794033	-0.219639			380	0.75	0.75		0.75	0.75			380	0.0909091	0.0909091		0	0			380	0.332973	-0.331862
																						381	0.507561	-0.396571		0.387951	-0.232016			381	2.25	1		0.75	0.75			381	0.454545	0		0.181818	0			381	1.14201	-0.396571
																						382	0.276503	-0.255248		0.196304	-0.229942			382	0.75	0.75		0.75	0.75			382	0.181818	0.272727		0.0909091	0.0909091			382	0.207377	-0.191436
																						383	0.553673	-0.778347		0.458938	-0.388379			383	1	0.75		0.75	0.75			383	0.272727	0.0909091		0	0			383	0.553673	-0.58376
																						384	0.320772	-0.386028		0.191015	-0.687017			384	1.25	0.75		0.75	1.25			384	0.181818	0		0.0909091	0			384	0.400965	-0.289521
																						385	0.482335	-0.334		0.475359	-0.758914			385	1.25	0.75		0.75	0.75			385	0.363636	0		0.0909091	0.181818			385	0.602919	-0.2505
																						386	0.320354	-0.347415		0.342031	-0.360165			386	1	1		0.75	0.75			386	0.272727	0.0909091		0	0.0909091			386	0.320354	-0.347415
																						387	0.56984	-0.540485		0.285978	-0.67465			387	0.75	1.5		0.75	0.75			387	0.363636	0.0909091		0	0			387	0.42738	-0.810727
																						388	0.746814	-0.315212		0.387523	-0.86848			388	1	0.75		0.75	0.75			388	0.272727	0.181818		0.0909091	0.181818			388	0.746814	-0.236409
																						389	0.132863	-0.387984		0.266409	-0.310069			389	1	1		0.75	0.75			389	0.272727	0.0909091		0.0909091	0.0909091			389	0.132863	-0.387984
																						390	0.322572	-0.825264		0.516512	-0.56987			390	0.75	0.75		0.75	0.75			390	0	0.0909091		0	0			390	0.241929	-0.618948
																						391	0.221566	-1.24956		0.228115	-1.33784			391	1.25	0.75		0.75	0.75			391	0.363636	0.181818		0.0909091	0			391	0.276957	-0.937167
																						392	0.247666	-1.48551		0.211952	-0.157322			392	0.75	1.5		0.75	0.75			392	0.272727	0		0	0.272727			392	0.18575	-2.22826
																						393	0.289864	-0.721865		0.579919	-0.235024			393	0.75	1		0.75	0.75			393	0.454545	0		0.0909091	0			393	0.217398	-0.721865
																						394	0.593176	-0.378721		0.36827	-0.542954			394	0.75	0.75		0.75	0.75			394	0.0909091	0.0909091		0	0			394	0.444882	-0.284041
																						395	0.212045	-0.690883		1.32818	-0.38398			395	0.75	0.75		0.75	0.75			395	0.0909091	0		0.0909091	0.181818			395	0.159034	-0.518162
																						396	0.299899	-0.526722		1.32818	-0.229021			396	0.75	1		0.75	1			396	0.272727	0.0909091		0.0909091	0.0909091			396	0.224924	-0.526722
																						397	0.296768	-0.438046		0.372516	-0.257293			397	0.75	0.75		0.75	0.75			397	0.0909091	0.272727		0.0909091	0.0909091			397	0.222576	-0.328535
																						398	0.520232	-0.500856		0.613436	-0.251815			398	0.75	0.75		0.75	0.75			398	0.272727	0		0	0.0909091			398	0.390174	-0.375642
																						399	0.320333	-0.245545		0.378266	-0.215441			399	1	0.75		1.25	0.75			399	0.363636	0.0909091		0.181818	0			399	0.320333	-0.184159
																						400	0.330866	-0.193527		0.60553	-0.31574			400	0.75	0.75		1	0.75			400	0.0909091	0.181818		0	0.0909091			400	0.24815	-0.145145
																						401	0.513524	-0.220608		0.718148	-0.325448			401	1.5	0.75		0.75	0.75			401	0.272727	0.0909091		0.0909091	0			401	0.770286	-0.165456
																						402	1.20346	-0.287016		0.190417	-0.357339			402	2	0.75		1	0.75			402	0.272727	0.272727		0.0909091	0			402	2.40692	-0.215262
																						403	0.660178	-0.599274		0.239292	-0.388718			403	0.75	1.25		1	0.75			403	0.272727	0.272727		0.181818	0.0909091			403	0.495133	-0.749093
																						404	0.218442	-0.789208		0.75	-0.251966			404	0.75	1		0.75	0.75			404	0.181818	0.272727		0	0			404	0.163831	-0.789208
																						405	0.434634	-0.589507		0.523245	-0.311565			405	1	0.75		0.75	0.75			405	0.545455	0.181818		0.181818	0.0909091			405	0.434634	-0.44213
																						406	0.25004	-0.836258		0.264348	-0.315332			406	1.25	0.75		0.75	0.75			406	0.272727	0.0909091		0	0			406	0.31255	-0.627194
																						407	0.451246	-0.836258		0.175761	-0.191782			407	0.75	0.75		0.75	0.75			407	0.363636	0.0909091		0.0909091	0			407	0.338435	-0.627194
																						408	0.183934	-0.441989		0.17895	-0.292611			408	0.75	1		1.25	0.75			408	0.181818	0.181818		0.0909091	0.0909091			408	0.13795	-0.441989
																						409	0.376389	-0.552411		0.15997	-0.432913			409	0.75	2.25		0.75	0.75			409	0.272727	0.0909091		0.0909091	0.181818			409	0.282291	-1.24293
																						410	0.376389	-0.534463		0.738405	-0.217161			410	0.75	0.75		0.75	1			410	0.181818	0.363636		0	0			410	0.282291	-0.400847
																						411	0.899178	-0.612636		0.299677	-0.275745			411	0.75	0.75		0.75	0.75			411	0	0.181818		0	0.272727			411	0.674384	-0.459477
																						412	0.422185	-0.58365		0.312502	-0.189627			412	0.75	1.25		1	0.75			412	0.0909091	0.181818		0	0.0909091			412	0.316639	-0.729563
																						413	0.644873	-0.498052		0.593552	-0.289758			413	1.25	0.75		1.25	1			413	0.272727	0.0909091		0	0.0909091			413	0.806091	-0.373539
																						414	0.656222	-0.531798		0.21552	-0.273786			414	1.25	0.75		1	0.75			414	0.0909091	0.272727		0.181818	0			414	0.820278	-0.398849
																						415	1.48002	-0.560768		0.228944	-0.300993			415	1	0.75		0.75	1			415	0.272727	0		0	0			415	1.48002	-0.420576
																						416	0.456411	-0.236934		0.261352	-0.327439			416	1.25	1		0.75	0.75			416	0.0909091	0		0.0909091	0			416	0.570513	-0.236934
																						417	0.378632	-0.719623		0.824412	-0.186083			417	1.25	1		0.75	0.75			417	0.181818	0		0	0.0909091			417	0.47329	-0.719623
																						418	0.277373	-0.570924		0.824412	-0.351346			418	0.75	0.75		0.75	1			418	0.181818	0.0909091		0.0909091	0.0909091			418	0.20803	-0.428193
																						419	0.808242	-0.442063		0.625545	-0.390155			419	1	0.75		0.75	0.75			419	0.272727	0.272727		0	0			419	0.808242	-0.331548
																						420	0.182685	-0.52938		0.505954	-0.243731			420	0.75	0.75		0.75	0.75			420	0.181818	0		0	0			420	0.137014	-0.397035
																						421	0.222238	-0.601415		0.40138	-0.355864			421	1	0.75		0.75	0.75			421	0.0909091	0		0	0.0909091			421	0.222238	-0.451061
																						422	0.489457	-0.841744		0.48693	-0.71694			422	0.75	1.25		0.75	0.75			422	0.0909091	0.363636		0	0			422	0.367093	-1.05218
																						423	0.390825	-0.350922		0.254781	-0.204676			423	1.75	1		1	0.75			423	0.272727	0.454545		0	0			423	0.683944	-0.350922
																						424	0.140041	-0.422638			-0.233059			424	0.75	1.25			0.75			424	0.0909091	0.181818		0	0.181818			424	0.105031	-0.528298
																						425	0.169645	-0.751268			-0.316573			425	0.75	1.5			1.25			425	0.181818	0.0909091		0.181818	0.454545			425	0.127234	-1.1269
																						426	0.210028	-0.195632			-0.315052			426	1.25	0.75			0.75			426	0	0.181818		0	0.272727			426	0.262535	-0.146724
																						427	1.82526	-1.18014			-0.689376			427	1.25	1.25			1			427	0.181818	0.272727		0	0.272727			427	2.28157	-1.47518
																						428	0.635206	-0.866299			-0.514007			428	1	0.75			1			428	0.272727	0.363636		0.181818	0.181818			428	0.635206	-0.649724
																						429	0.219019	-0.322132			-0.288085			429	1	0.75			1.25			429	0	0.272727		0.0909091	0.181818			429	0.219019	-0.241599
																						430	0.234641	-0.639391			-0.464723			430	1.25	0.75			0.75			430	0.181818	0.0909091		0.0909091	0.181818			430	0.293301	-0.479543
																						431	0.257126	-0.645708			-0.319528			431	0.75	0.75			1			431	0.272727	0.181818		0.0909091	0.181818			431	0.192845	-0.484281
																						432	0.265431	-0.450984			-1.0316			432	1	0.75			0.75			432	0.0909091	0.272727		0	0			432	0.265431	-0.338238
																						433	0.247893	-0.433411			-0.942785			433	0.75	0.75			0.75			433	0.0909091	0.0909091		0	0.181818			433	0.18592	-0.325058
																						434	0.553549	-0.468379			-0.202899			434	1.25	0.75			0.75			434	0.181818	0.0909091		0	0			434	0.691936	-0.351284
																						435	0.450835	-0.964292			-0.416083			435	0.75	1.25			1.5			435	0.181818	0.272727		0.0909091	0.0909091			435	0.338126	-1.20536
																						436	0.326147	-0.454539			-0.562679			436	0.75	0.75			2.5			436	0.181818	0.272727		0	0			436	0.244611	-0.340904
																						437	0.30158	-0.632429			-0.33586			437	1	0.75			0.75			437	0.181818	0		0	0			437	0.30158	-0.474322
																						438	0.217763	-0.892355			-0.309706			438	0.75	0.75			0.75			438	0.363636	0.181818		0.0909091	0.181818			438	0.163322	-0.669267
																						439	0.850293	-0.314763			-0.624292			439	1.25	0.75			0.75			439	0.181818	0.0909091		0.272727	0			439	1.06287	-0.236072
																						440	0.591943	-0.460454			-0.283525			440	1.25	0.75			1.5			440	0.181818	0.0909091		0	0			440	0.739929	-0.345341
																						441	0.764934	-0.857592			-0.303983			441	1.25	0.75			1.25			441	0	0.181818		0.181818	0.181818			441	0.956168	-0.643194
																						442	0.24656	-0.904017			-0.372284			442	1	0.75			0.75			442	0.0909091	0.0909091		0.181818	0			442	0.24656	-0.678013
																						443	0.702495	-0.570968			-0.394775			443	1	0.75			1.5			443	0.272727	0.181818		0.0909091	0.363636			443	0.702495	-0.428226
																						444	0.901699	-1.02251			-0.340867			444	1	0.75			0.75			444	0.272727	0.181818		0.0909091	0.0909091			444	0.901699	-0.766883
																						445	1.71193	-1.36864			-0.441125			445	1	0.75			0.75			445	0.0909091	0		0.181818	0.0909091			445	1.71193	-1.02648
																						446	0.483628	-0.756305			-0.373746			446	1.75	0.75			0.75			446	0.0909091	0.272727		0.181818	0			446	0.84635	-0.567229
																						447	0.686137	-1.17008			-0.373746			447	1.25	1			0.75			447	0.181818	0.272727		0.272727	0.0909091			447	0.857671	-1.17008
																						448	0.171908	-0.724036			-0.22724			448	0.75	0.75			1			448	0	0.272727		0	0.0909091			448	0.128931	-0.543027
																						449	0.546681	-1.77103			-0.307232			449	1	1.25			0.75			449	0	0		0.0909091	0.0909091			449	0.546681	-2.21379
																						450	0.502819	-0.394271			-0.412066			450	1	0.75			0.75			450	0.181818	0.0909091		0.181818	0.181818			450	0.502819	-0.295703
																						451	0.243584	-1.06556			-0.409405			451	1	1			0.75			451	0	0.0909091		0.0909091	0			451	0.243584	-1.06556
																						452	0.703987	-0.513391			-0.409748			452	1.5	1.25			0.75			452	0.363636	0.181818		0.0909091	0.0909091			452	1.05598	-0.641739
																						453	0.574273	-1.65218			-0.323557			453	1	0.75			0.75			453	0.0909091	0.272727		0.0909091	0.0909091			453	0.574273	-1.23914
																						454	0.441812	-0.789377			-0.548325			454	1.75	1			1			454	0.0909091	0.272727		0.0909091	0.181818			454	0.773172	-0.789377
																						455	0.37969	-0.631108			-0.690372			455	0.75	1.5			1.25			455	0	0.0909091		0	0			455	0.284768	-0.946662
																						456	1.70763	-0.690512			-0.470051			456	1	0.75			0.75			456	0	0.0909091		0.181818	0.0909091			456	1.70763	-0.517884
																						457	0.300196	-1.32042			-0.76081			457	0.75	0.75			0.75			457	0.0909091	0		0.0909091	0.181818			457	0.225147	-0.990314
																						458	1.02408	-0.765589			-0.421617			458	1	1			1			458	0.363636	0		0	0.181818			458	1.02408	-0.765589
																						459	0.337929	-0.788987			-0.367909			459	0.75	1.5			0.75			459	0.0909091	0.181818		0.181818	0			459	0.253447	-1.18348
																						460	0.23726	-0.84742			-0.367683			460	1	0.75			1			460	0.0909091	0.181818		0.181818	0			460	0.23726	-0.635565
																						461	0.404599	-0.643515			-0.510139			461	0.75	1			0.75			461	0.0909091	0.181818		0.181818	0			461	0.303449	-0.643515
																						462	0.300813	-0.584041			-0.320971			462	1.25	1			0.75			462	0.181818	0.0909091		0.0909091	0.0909091			462	0.376016	-0.584041
																						463	0.301792	-0.605634			-0.16403			463	0.75	0.75			1			463	0	0		0.272727	0.0909091			463	0.226344	-0.454225
																						464	0.242399	-0.573865			-0.584854			464	1.25	0.75			0.75			464	0.363636	0.0909091		0.0909091	0			464	0.302999	-0.430399
																						465	0.277239	-0.669432			-0.159299			465	0.75	0.75			0.75			465	0.363636	0		0.0909091	0			465	0.207929	-0.502074
																						466	0.52916	-0.498752			-0.274172			466	0.75	0.75			0.75			466	0	0.181818		0.0909091	0.0909091			466	0.39687	-0.374064
																						467	0.452833	-1.19043			-0.714965			467	0.75	1.25			0.75			467	0.363636	0.0909091		0.0909091	0.0909091			467	0.339625	-1.48804
																						468	0.375538	-1.56319			-0.254159			468	1	1.5			1			468	0.181818	0.181818		0.0909091	0.0909091			468	0.375538	-2.34479
																						469	0.32981	-0.603547			-0.709065			469	0.75	1			0.75			469	0.363636	0		0	0.0909091			469	0.247358	-0.603547
																						470	0.756259	-0.61901			-0.384052			470	1	0.75			0.75			470	0.181818	0.0909091		0	0.272727			470	0.756259	-0.464257
																						471	0.248447	-0.752024			-0.623358			471	0.75	1.25			1			471	0.0909091	0		0.0909091	0.0909091			471	0.186335	-0.94003
																						472	0.198308	-0.659524			-0.422079			472	1.25	1.25			0.75			472	0.181818	0.363636		0.181818	0.0909091			472	0.247886	-0.824405
																						473	0.391785	-0.439544			-0.417306			473	0.75	0.75			1			473	0.0909091	0.0909091		0.0909091	0.0909091			473	0.293839	-0.329658
																						474	0.4654	-0.409815			-0.474882			474	0.75	0.75			0.75			474	0.272727	0.181818		0.272727	0.0909091			474	0.34905	-0.307361
																						475	0.4654	-0.743958			-0.635378			475	0.75	0.75			0.75			475	0.181818	0.0909091		0.0909091	0			475	0.34905	-0.557968
																						476	0.858368	-0.36194			-0.337397			476	1	0.75			0.75			476	0.0909091	0.272727		0.363636	0.272727			476	0.858368	-0.271455
																						477	0.806791	-0.266228			-0.733135			477	1.5	0.75			0.75			477	0.181818	0.0909091		0.0909091	0			477	1.21019	-0.199671
																						478	0.369891	-0.91374			-0.733135			478	1.25	0.75			0.75			478	0.0909091	0.272727		0	0.0909091			478	0.462363	-0.685305
																						479	0.575791	-0.968363			-0.395041			479	1	1.5			1.5			479	0.181818	0.363636		0.0909091	0.181818			479	0.575791	-1.45254
																						480	0.686761	-1.25673			-0.354934			480	1	0.75			1.25			480	0	0.0909091		0.0909091	0			480	0.686761	-0.942544
																						481	0.279675	-1.06616			-0.850846			481	0.75	0.75			0.75			481	0.0909091	0.0909091		0.272727	0			481	0.209756	-0.799621
																						482	0.174697	-0.67036			-0.310938			482	1	0.75			2			482	0.0909091	0.181818		0	0			482	0.174697	-0.50277
																						483	0.243871	-0.780432			-0.724335			483	2.25	1			1			483	0.0909091	0.0909091		0	0			483	0.54871	-0.780432
																						484	0.358504	-0.598722			-0.329705			484	0.75	1			0.75			484	0.0909091	0.0909091		0.272727	0			484	0.268878	-0.598722
																						485	0.565165	-0.85845			-0.30888			485	1.25	0.75			0.75			485	0.181818	0		0	0			485	0.706456	-0.643837
																						486	0.738642	-0.283606			-0.392024			486	3.25	1			1			486	0.0909091	0.0909091		0	0			486	2.40059	-0.283606
																						487	0.908906	-0.212402			-0.718935			487	1.25	0.75			1			487	0	0		0	0.0909091			487	1.13613	-0.159302
																						488	0.585599	-0.391039			-0.718935			488	0.75	0.75			1			488	0.272727	0.363636		0	0			488	0.4392	-0.29328
																						489	0.230633	-1.32631			-0.374518			489	1.25	2			0.75			489	0.0909091	0.181818		0.0909091	0.181818			489	0.288291	-2.65263
																						490	0.50853	-0.466495			-0.444172			490	1.25	1			0.75			490	0.0909091	0.272727		0.181818	0.272727			490	0.635663	-0.466495
																						491	0.838911	-0.763144			-0.762083			491	1.25	1.25			0.75			491	0.0909091	0.272727		0	0			491	1.04864	-0.95393
																						492	0.491495	-0.975235			-0.345902			492	1.5	0.75			0.75			492	0.363636	0.0909091		0.0909091	0			492	0.737243	-0.731426
																						493	0.279366	-0.455035			-0.452033			493	1	0.75			1			493	0	0		0.272727	0.0909091			493	0.279366	-0.341276
																						494	0.180856	-1.13191			-0.207622			494	1	0.75			0.75			494	0.0909091	0.181818		0	0.363636			494	0.180856	-0.848929
																						495	0.216248	-0.44407			-0.27022			495	1	0.75			1			495	0.181818	0.0909091		0.181818	0.0909091			495	0.216248	-0.333052
																						496	0.829728	-0.328953						496	1	0.75						496	0.272727	0		0	0.181818			496	0.829728	-0.246715
																						497	0.178518	-0.502062						497	0.75	0.75						497	0.0909091	0.181818		0	0.0909091			497	0.133888	-0.376547
																						498	0.565217	-1.03305						498	0.75	0.75						498	0	0.0909091		0.181818	0			498	0.423913	-0.774785
																						499	0.564056	-1.22426						499	1	0.75						499	0.363636	0.181818		0.0909091	0			499	0.564056	-0.918198
																						500	0.233031	-1.65822						500	0.75	1						500	0.181818	0		0.0909091	0.181818			500	0.174773	-1.65822
																						501	0.140067	-2.55368						501	0.75	0.75						501	0.181818	0.0909091		0.0909091	0.0909091			501	0.10505	-1.91526
																						502	0.421628	-0.479156						502	0.75	1						502	0.272727	0.272727		0.0909091	0			502	0.316221	-0.479156
																						503	1.2581	-0.252906						503	1.25	1						503	0.0909091	0.0909091		0	0.0909091			503	1.57263	-0.252906
																						504	0.324	-0.42268						504	0.75	0.75						504	0.0909091	0.454545		0	0.272727			504	0.243	-0.31701
																						505	0.83059	-0.478932						505	0.75	0.75						505	0.363636	0.181818		0.0909091	0.181818			505	0.622943	-0.359199
																						506	0.568071	-0.670624						506	0.75	0.75						506	0.272727	0		0.0909091	0			506	0.426053	-0.502968
																						507	1.02808	-0.999502						507	0.75	0.75						507	0.272727	0.272727		0.0909091	0			507	0.771059	-0.749626
																						508	0.273056	-0.947905						508	1.25	1.25						508	0.272727	0.181818		0.181818	0.0909091			508	0.34132	-1.18488
																						509	0.503695	-0.456702						509	0.75	0.75						509	0.0909091	0.272727		0.0909091	0.0909091			509	0.377771	-0.342527
																						510	0.394194	-0.292681						510	0.75	0.75						510	0.181818	0.363636		0.0909091	0			510	0.295646	-0.219511
																						511	0.436554	-0.5755						511	0.75	0.75						511	0.272727	0.363636		0	0.0909091			511	0.327415	-0.431625
																						512	0.336201	-0.398686						512	0.75	0.75						512	0.181818	0.272727		0	0.0909091			512	0.252151	-0.299014
																						513	0.168233	-0.447963						513	0.75	0.75						513	0.181818	0.272727		0	0			513	0.126175	-0.335972
																						514	1.09489	-1.06676						514	0.75	1.25						514	0.181818	0.0909091		0.181818	0.272727			514	0.821169	-1.33345
																						515	0.553717	-0.223263						515	0.75	1						515	0.363636	0.0909091		0	0.0909091			515	0.415288	-0.223263
																						516	0.24527	-0.967887						516	0.75	1						516	0.272727	0.0909091		0	0.272727			516	0.183953	-0.967887
																						517	1.66324	-0.442049						517	1	0.75						517	0.181818	0		0.181818	0.181818			517	1.66324	-0.331537
																						518	0.158797	-0.522664						518	0.75	1.25						518	0	0.0909091		0	0.181818			518	0.119098	-0.65333
																						519	0.242587	-0.522664						519	0.75	1.25						519	0.0909091	0.0909091		0	0			519	0.18194	-0.65333
																						520	0.802864	-0.197325						520	0.75	0.75						520	0.0909091	0		0.181818	0.0909091			520	0.602148	-0.147994
																						521	0.553717	-0.616392						521	0.75	0.75						521	0	0.181818		0	0			521	0.415288	-0.462294
																						522	0.226172	-0.479848						522	1	1						522	0	0.181818		0.0909091	0			522	0.226172	-0.479848
																						523	0.436642	-1.34135						523	0.75	1.25						523	0.0909091	0.0909091		0.181818	0			523	0.327481	-1.67669
																						524	1.2706	-0.377571						524	0.75	1.25						524	0.181818	0.272727		0	0.0909091			524	0.952946	-0.471964
																						525	1.13505	-0.978381						525	1.5	1						525	0.272727	0.181818		0	0.0909091			525	1.70257	-0.978381
																						526	0.32676	-0.845659						526	1.25	1.5						526	0.363636	0.0909091		0.181818	0			526	0.40845	-1.26849
																						527	0.270853	-0.648439						527	0.75	1						527	0.363636	0.0909091		0	0.0909091			527	0.20314	-0.648439
																						528	0.264411	-1.08633						528	0.75	1.5						528	0.0909091	0		0	0			528	0.198308	-1.6295
																						529	0.48616	-0.287497						529	1.25	0.75						529	0.272727	0.0909091		0.0909091	0			529	0.607699	-0.215623
																						530	0.990087	-0.55232						530	0.75	1						530	0.181818	0		0.0909091	0			530	0.742565	-0.55232
																						531	1.00421	-0.856911						531	0.75	0.75						531	0.181818	0.0909091		0.0909091	0.0909091			531	0.753154	-0.642683
																						532	0.554946	-0.765022						532	0.75	0.75						532	0.0909091	0		0	0.0909091			532	0.41621	-0.573767
																						533	0.571833	-0.96158						533	1.25	0.75						533	0.0909091	0.0909091		0	0			533	0.714791	-0.721185
																						534	0.762753	-0.712049						534	0.75	1.25						534	0.181818	0		0	0.0909091			534	0.572065	-0.890062
																						535	0.508062	-0.388558						535	1	1.25						535	0.181818	0		0.0909091	0.181818			535	0.508062	-0.485698
																						536	0.187887	-0.425473						536	1	0.75						536	0.181818	0.272727		0	0			536	0.187887	-0.319105
																						537	0.718663	-0.704035						537	1	0.75						537	0.272727	0.363636		0.0909091	0.0909091			537	0.718663	-0.528026
																						538	0.458344	-2.09128						538	1.5	2.5						538	0	0.0909091		0.272727	0.0909091			538	0.687515	-5.22821
																						539	0.89027	-0.714385						539	1.25	1						539	0.0909091	0		0.0909091	0.181818			539	1.11284	-0.714385
																						540	0.337846	-1.11997						540	0.75	0.75						540	0	0		0	0.0909091			540	0.253384	-0.839979
																						541	0.525127	-0.579082						541	0.75	0.75						541	0.0909091	0.0909091		0	0.0909091			541	0.393845	-0.434312
																						542	0.804232	-0.594749						542	1.25	0.75						542	0.272727	0.0909091		0.0909091	0			542	1.00529	-0.446062
																						543	0.619594	-1.38789						543	1.25	1						543	0	0.0909091		0.0909091	0			543	0.774493	-1.38789
																						544	0.280525	-0.943313						544	0.75	1						544	0.363636	0.181818		0.0909091	0			544	0.210394	-0.943313
																						545	0.633716	-0.701574						545	0.75	1						545	0.181818	0.0909091		0.181818	0.0909091			545	0.475287	-0.701574
																						546	0.377192	-0.653766						546	1	1.25						546	0.181818	0.363636		0.181818	0.0909091			546	0.377192	-0.817208
																						547	0.340351	-0.689899						547	1	0.75						547	0.181818	0.272727		0.0909091	0.272727			547	0.340351	-0.517424
																						548	0.901794	-0.356758						548	1.25	0.75						548	0.181818	0.181818		0.181818	0			548	1.12724	-0.267568
																						549	0.356437	-0.580057						549	1.5	1.5						549	0.181818	0.181818		0	0.181818			549	0.534655	-0.870086
																						550	0.225038	-0.590316						550	1	1.5						550	0.181818	0.0909091		0.181818	0.0909091			550	0.225038	-0.885474
																						551	0.517972	-0.727135						551	0.75	0.75						551	0.181818	0.272727		0	0			551	0.388479	-0.545351
																						552	0.748514	-0.853473						552	1	1						552	0.0909091	0.181818		0.181818	0			552	0.748514	-0.853473
																						553	0.763273	-1.61885						553	1.75	0.75						553	0.0909091	0.0909091		0.0909091	0.272727			553	1.33573	-1.21414
																						554	0.169491	-1.59534						554	1.25	0.75						554	0.0909091	0.0909091		0.0909091	0			554	0.211864	-1.19651
																						555	0.463719	-0.704954						555	1	1.25						555	0.181818	0.272727		0.181818	0			555	0.463719	-0.881193
																						556	0.682629	-0.209939						556	0.75	0.75						556	0.272727	0.272727		0.0909091	0			556	0.511972	-0.157454
																						557	0.353117	-0.375527						557	0.75	1						557	0.272727	0.181818		0.272727	0			557	0.264837	-0.375527
																						558	0.730791	-1.11153						558	0.75	1						558	0.0909091	0.0909091		0.272727	0.363636			558	0.548093	-1.11153
																						559	0.803529	-0.440728						559	0.75	1						559	0.272727	0.0909091		0	0.363636			559	0.602647	-0.440728
																						560	0.863814	-0.292045						560	0.75	0.75						560	0.0909091	0.0909091		0.0909091	0			560	0.647861	-0.219034
																						561	0.969433	-0.481022						561	0.75	1.75						561	0.363636	0.363636		0	0.181818			561	0.727075	-0.841788
																						562	0.817218	-1.75467						562	0.75	1						562	0.363636	0.363636		0	0.0909091			562	0.612914	-1.75467
																						563	0.70792	-0.727859						563	0.75	1						563	0.181818	0.0909091		0	0.0909091			563	0.53094	-0.727859
																						564	0.645703	-0.912751						564	2	1.75						564	0	0.272727		0	0			564	1.29141	-1.59731
																						565	0.317519	-1.34311						565	0.75	0.75						565	0	0		0	0.0909091			565	0.238139	-1.00733
																						566	0.935363	-0.43806						566	0.75	0.75						566	0.0909091	0.181818		0	0.0909091			566	0.701522	-0.328545
																						567	0.941874	-0.911484						567	1	0.75						567	0.181818	0.181818		0.0909091	0			567	0.941874	-0.683613
																						568	0.294048	-0.690231						568	0.75	0.75						568	0.181818	0.0909091		0.0909091	0.0909091			568	0.220536	-0.517674
																						569	1.05653	-1.68929						569	2.5	0.75						569	0.0909091	0.0909091		0	0.454545			569	2.64132	-1.26697
																						570	0.741455	-0.37459						570	3	1.75						570	0.0909091	0		0.272727	0.0909091			570	2.22436	-0.655532
																						571	0.415159	-0.544266						571	1	0.75						571	0.0909091	0.0909091		0.0909091	0			571	0.415159	-0.408199
																						572	0.518892	-0.369971						572	1.5	0.75						572	0.0909091	0.0909091		0.363636	0.0909091			572	0.778338	-0.277478
																						573	0.344508	-0.800177						573	1	1.25						573	0.272727	0		0.181818	0.272727			573	0.344508	-1.00022
																						574	0.338728	-0.918613						574	1	0.75						574	0.181818	0		0.181818	0.0909091			574	0.338728	-0.68896
																						575	0.366122	-0.918613						575	0.75	0.75						575	0.363636	0.0909091		0.0909091	0.181818			575	0.274591	-0.68896
																						576	0.358418	-0.465001						576	0.75	0.75						576	0.272727	0		0.0909091	0.363636			576	0.268813	-0.348751
																						577	0.745323	-0.555416						577	0.75	1						577	0.181818	0.181818		0	0.272727			577	0.558992	-0.555416
																						578	0.330993	-0.300851						578	0.75	0.75						578	0.0909091	0.181818		0.181818	0.545455			578	0.248245	-0.225638
																						579	1.25124	-2.12832						579	0.75	0.75						579	0.181818	0.0909091		0.181818	0.181818			579	0.938426	-1.59624
																						580	0.535313	-1.12905						580	1	1						580	0	0.181818		0.181818	0			580	0.535313	-1.12905
																						581	0.505976	-0.48981						581	0.75	0.75						581	0.181818	0.181818		0.272727	0.181818			581	0.379482	-0.367358
																						582	1.2036	-0.773653						582	1	2.25						582	0.0909091	0		0	0.181818			582	1.2036	-1.74072
																						583	0.996543	-0.693131						583	1.25	1.25						583	0.181818	0.181818		0.0909091	0.181818			583	1.24568	-0.866414
																						584	0.571154	-0.631594						584	0.75	0.75						584	0.181818	0.0909091		0	0.181818			584	0.428366	-0.473695
																						585	0.930074	-0.242703						585	0.75	0.75														585	0.697556	-0.182027
																						586	1.50037	-1.53712						586	1.25	1.25						Values used in the graph								586	1.87546	-1.9214
																						587	0.686988	-0.86151						587	0.75	1						Segment frequency (Hz)								587	0.515241	-0.86151
																						588	0.865492	-0.707665						588	1.75	0.75														588	1.51461	-0.530749
																						589	0.325697	-1.18597						589	0.75	1.75						mean	0.150529	0.0923101		0.0658468	0.0770548			589	0.244273	-2.07545
																						590	0.697364	-0.715707						590	0.75	0.75						s.e.m.	0.00493622	0.004101		0.00329992	0.00376325			590	0.523023	-0.53678
																						591	0.696488	-0.715707						591	1	0.75						No. track	584	584		584	584			591	0.696488	-0.53678
																						592	1.01465	-0.609754						592	0.75	0.75														592	0.760985	-0.457315
																						593	0.865146	-0.211376						593	0.75	1														593	0.64886	-0.211376
																						594	0.910848							594	1							centrifugal bias (Hz)								594	0.910848
																						595	1.13305							595	0.75															595	0.84979
																						596	0.488637							596	1							GFP-Dopey1 DDEC-FRB	GFP-FRB							596	0.488637
																						597	0.86148							597	0.75							0.0582192	-0.011208							597	0.64611
																						598	1.26156							598	0.75															598	0.946171
																						599	0.58642							599	1															599	0.58642
																						600	0.688359							600	1															600	0.688359
																						601	0.357281							601	0.75															601	0.267961
																						602	0.210809							602	1.25															602	0.263512
																						603	0.34847							603	1															603	0.34847
																						604	0.347424							604	0.75															604	0.260568
																						605	0.556416							605	1.75															605	0.973729
																						606	0.504044							606	1.25															606	0.630055
																						607	0.273346							607	0.75															607	0.20501
																						608	0.201628							608	0.75															608	0.151221
																						609	0.805126							609	0.75															609	0.603845
																						610	1.34523							610	0.75															610	1.00892
																						611	0.776726							611	1															611	0.776726
																						612	0.500599							612	0.75															612	0.375449
																						613	1.55821							613	2															613	3.11641
																						614	0.218412							614	1															614	0.218412
																						615	0.454176							615	1.5															615	0.681264
																						616	0.419384							616	0.75															616	0.314538
																						617	0.744485							617	1															617	0.744485
																						618	0.560891							618	1															618	0.560891
																						619	1.40763							619	1															619	1.40763
																						620	0.269046							620	0.75															620	0.201784
																						621	0.383441							621	0.75															621	0.287581
																						622	0.553461							622	0.75															622	0.415096
																						623	0.95408							623	1.25															623	1.1926
																						624	1.09869							624	0.75															624	0.824015
																						625	1.96449							625	1.25															625	2.45561
																						626	0.41419							626	1															626	0.41419
																						627	0.861588							627	1															627	0.861588
																						628	0.723778							628	0.75															628	0.542834
																						629	0.505825							629	0.75															629	0.379369
																						630	0.713451							630	0.75															630	0.535089
																						631	0.638322							631	1.25															631	0.797902
																						632	0.40173							632	0.75															632	0.301297
																						633	0.512602							633	0.75															633	0.384451
																						634	0.433267							634	1															634	0.433267
																						635	0.732709							635	2.75															635	2.01495
																						636	0.347659							636	0.75															636	0.260744
																						637	0.284016							637	1															637	0.284016
																						638	0.352803							638	0.75															638	0.264602
																						639	0.251276							639	0.75															639	0.188457
																						640	0.434151							640	0.75															640	0.325613
																						641	0.362978							641	0.75															641	0.272234
																						642	0.484352							642	1.25															642	0.60544
																						643	0.499568							643	1.25															643	0.62446
																						644	1.65751							644	1															644	1.65751
																						645	1.3624							645	0.75															645	1.0218
																						646	0.187234							646	0.75															646	0.140425
																						647	0.232899							647	1															647	0.232899
																						648	0.773231							648	1															648	0.773231
																						649	1.18144							649	0.75															649	0.886081
																						650	1.00054							650	0.75															650	0.750403
																						651	1.11341							651	0.75															651	0.835056
																						652	1.03264							652	2															652	2.06527
																						653	3.6255							653	1.25															653	4.53187
																						654	1.29381							654	2															654	2.58763
																						655	3.60282							655	2															655	7.20565
																						656	0.343352							656	1															656	0.343352
																						657	17.5461							657	0.75															657	13.1595
																						658	0.336535							658	0.75															658	0.252401
																						659	0.209681							659	0.75															659	0.157261
																						660	0.437409							660	0.75															660	0.328057
																						661	0.322394							661	0.75															661	0.241795
																						662	0.177499							662	1															662	0.177499
																						663	1.69204							663	1															663	1.69204
																						664	0.728743							664	1.25															664	0.910928
																						665	0.647989							665	0.75															665	0.485992
																						666	0.375339							666	1.25															666	0.469174
																						667	0.293559							667	0.75															667	0.220169
																						668	0.670742							668	1.25															668	0.838427
																						669	0.440042							669	1															669	0.440042
																						670	0.197846							670	0.75															670	0.148385
																						671	0.179733							671	0.75															671	0.1348
																						672	0.468345							672	1.25															672	0.585431
																						673	0.822629							673	0.75															673	0.616972
																						674	0.452946							674	1.25															674	0.566182
																						675	0.333087							675	0.75															675	0.249815
																						676	0.442293							676	0.75															676	0.331719
																						677	0.419448							677	0.75															677	0.314586
																						678	0.913872							678	1															678	0.913872
																						679	1.67327							679	1															679	1.67327
																						680	1.17817							680	0.75															680	0.88363
																						681	1.14236							681	1															681	1.14236
																						682	0.707562							682	0.75															682	0.530671
																						683	0.475322							683	1															683	0.475322
																						684	1.42615							684	0.75															684	1.06961
																						685	0.415876							685	1															685	0.415876
																						686	1.85174							686	0.75															686	1.3888
																						687	0.653854							687	0.75															687	0.49039
																						688	0.34406							688	1.25															688	0.430075
																						689	0.802182							689	0.75															689	0.601637
																						690	0.68516							690	0.75															690	0.51387
																						691	0.692312							691	1															691	0.692312
																						692	0.819603							692	1															692	0.819603
																						693	0.621684							693	0.75															693	0.466263
																						694	0.245648							694	0.75															694	0.184236
																						695	0.596216							695	1															695	0.596216
																						696	0.596216							696	1															696	0.596216
																						697	0.601588							697	1															697	0.601588
																						698	0.724903							698	0.75															698	0.543677
																						699	0.737218							699	0.75															699	0.552914
																						700	0.68497							700	2															700	1.36994
																						701	1.67375							701	1.25															701	2.09219
																						702	0.410454							702	1															702	0.410454
																						703	0.50769							703	0.75															703	0.380768
																						704	0.285943							704	0.75															704	0.214457
																						705	0.726722							705	2.5															705	1.81681
																						706	0.497701							706	0.75															706	0.373276
																						707	0.709119							707	0.75															707	0.531839
																						708	0.5555							708	0.75															708	0.416625
																						709	0.582108							709	0.75															709	0.436581
																						710	0.465974							710	1															710	0.465974
																						711	0.348929							711	0.75															711	0.261697
																						712	0.556598							712	0.75															712	0.417448
																						713	0.64009							713	0.75															713	0.480067
																						714	0.292605							714	0.75															714	0.219454
																						715	0.722479							715	1															715	0.722479
																						716	1.29709							716	1															716	1.29709
																						717	1.11274							717	2															717	2.22549
																						718	0.447539							718	0.75															718	0.335654
																						719	1.2495							719	1															719	1.2495
																						720	1.50746							720	0.75															720	1.13059
																						721	1.15539							721	0.75															721	0.86654
																						722	0.200246							722	1															722	0.200246
																						723	0.41827							723	1.25															723	0.522838
																						724	0.569865							724	1.25															724	0.712332
																						725	0.151048							725	0.75															725	0.113286
																						726	0.416252							726	0.75															726	0.312189
																						727	0.533652							727	0.75															727	0.400239
																						728	0.586477							728	1															728	0.586477
																						729	0.429897							729	0.75															729	0.322423
																						730	0.237091							730	0.75															730	0.177818
																						731	0.816709							731	0.75															731	0.612532
																						732	0.576086							732	0.75															732	0.432065
																						733	1.38977							733	0.75															733	1.04233
																						734	0.868164							734	0.75															734	0.651123
																						735	0.357401							735	0.75															735	0.268051
																						736	0.169924							736	1															736	0.169924
																						737	0.630098							737	1															737	0.630098
																						738	0.537028							738	0.75															738	0.402771
																						739	0.890159							739	1															739	0.890159
																						740	0.138408							740	0.75															740	0.103806
																						741	0.859525							741	1															741	0.859525
																						742	0.818851							742	1															742	0.818851
																						743	0.894332							743	0.75															743	0.670749
																						744	0.303474							744	1															744	0.303474
																						745	1.2501							745	1															745	1.2501
																						746	2.35825							746	1.25															746	2.94781
																						747	0.518161							747	1.25															747	0.647701
																						748	0.373504							748	1.5															748	0.560256
																						749	0.795307							749	0.75															749	0.59648
																						750	0.250405							750	1.25															750	0.313007
																						751	0.934101							751	0.75															751	0.700576
																						752	0.412708							752	1															752	0.412708
																						753	0.801293							753	0.75															753	0.60097
																						754	1.58781							754	0.75															754	1.19086
																						755	0.991075							755	1															755	0.991075
																						756	0.831347							756	1															756	0.831347
																						757	0.383826							757	0.75															757	0.28787
																						758	1.1188							758	1.5															758	1.6782
																						759	3.91473							759	0.75															759	2.93605
																						760	0.31083							760	0.75															760	0.233123
																						761	0.417106							761	0.75															761	0.31283
																						762	0.272408							762	1															762	0.272408
																						763	0.302829							763	0.75															763	0.227122
																						764	0.690305							764	0.75															764	0.517729
																						765	0.515242							765	1															765	0.515242
																						766	0.47712							766	1															766	0.47712
																						767	0.854037							767	0.75															767	0.640528
																						768	0.670768							768	1															768	0.670768
																						769	0.89183							769	1															769	0.89183
																						770	0.656276							770	0.75															770	0.492207
																						771	0.669647							771	1.25															771	0.837059
																						772	1.30523							772	1															772	1.30523
																						773	1.43865							773	1.75															773	2.51763
																						774	0.35382							774	0.75															774	0.265365
																						775	0.776682							775	1															775	0.776682
																						776	0.846522							776	1															776	0.846522
																						777	0.488149							777	0.75															777	0.366111
																						778	0.616634							778	1															778	0.616634
																						779	0.256373							779	0.75															779	0.19228
																						780	1.12662							780	0.75															780	0.844966
																						781	0.362462							781	1															781	0.362462
																						782	1.44563							782	0.75															782	1.08422
																						783	0.979582							783	0.75															783	0.734686
																						784	0.295677							784	1.25															784	0.369596
																						785	0.713856							785	1.25															785	0.89232
																						786	0.355894							786	1															786	0.355894
																						787	0.529398							787	0.75															787	0.397049
																						788	0.819819							788	2															788	1.63964
																						789	0.823751							789	1.5															789	1.23563
																						790	0.297736							790	0.75															790	0.223302
																						791	0.722935							791	2															791	1.44587
																						792	1.286							792	0.75															792	0.964501
																						793	0.439171							793	1															793	0.439171
																						794	0.779964							794	1															794	0.779964
																						795	1.27743							795	1															795	1.27743
																						796	0.650026							796	0.75															796	0.487519
																						797	0.602505							797	0.75															797	0.451879
																						798	0.439807							798	1															798	0.439807
																						799	1.04717							799	1															799	1.04717
																						800	0.529831							800	1.75															800	0.927204
																						801	1.639							801	1.25															801	2.04874
																						802	0.202265							802	0.75															802	0.151699
																						803	0.262154							803	0.75															803	0.196616
																						804	0.321129							804	0.75															804	0.240847
																						805	0.477629							805	0.75															805	0.358222
																						806	0.566203							806	0.75															806	0.424652
																						807	1.23534							807	0.75															807	0.926506
																						808	0.658676							808	0.75															808	0.494007
																						809	0.428316							809	1															809	0.428316
																						810	0.458794							810	0.75															810	0.344096
																						811	0.310147							811	0.75															811	0.232611
																						812	1.46291							812	0.75															812	1.09718
																						813	0.592912							813	0.75															813	0.444684
																						814	1.65578							814	0.75															814	1.24183
																						815	3.78366							815	1															815	3.78366
																						816	0.944855							816	1.5															816	1.41728
																						817	2.03413							817	0.75															817	1.5256
																						818	1.05025							818	0.75															818	0.787685
																						819	1.31071							819	1.5															819	1.96606
																						820	0.487521							820	0.75															820	0.365641
																						821	0.322015							821	1															821	0.322015
																						822	0.617537							822	1															822	0.617537
																						823	0.657016							823	0.75															823	0.492762
																						824	0.468422							824	0.75															824	0.351317
																						825	0.414322							825	1															825	0.414322
																						826	1.10326							826	0.75															826	0.827447
																						827	0.178041							827	0.75															827	0.133531
																						828	0.755858							828	1.5															828	1.13379
																						829	1.30957							829	1															829	1.30957
																						830	1.1367							830	0.75															830	0.852528
																						831	0.480146							831	0.75															831	0.36011
																						832	0.669803							832	1															832	0.669803
																						833	1.65852							833	0.75															833	1.24389
																						834	1.44232							834	1															834	1.44232
																						835	1.93078							835	1.5															835	2.89617
																						836	0.356325							836	0.75															836	0.267243
																						837	0.45744							837	0.75															837	0.34308
																						838	0.906669							838	1.75															838	1.58667
																						839	0.34844							839	1.75															839	0.609771
																						840	0.97661							840	1															840	0.97661
																						841	0.366099							841	0.75															841	0.274574
																						842	0.679716							842	0.75															842	0.509787
																						843	0.688582							843	1															843	0.688582
																						844	1.47176							844	0.75															844	1.10382
																						845	1.47176							845	0.75															845	1.10382
																						846	0.35639							846	0.75															846	0.267293
																						847	0.297466							847	0.75															847	0.223099
																						848	0.479596							848	0.75															848	0.359697
																						849	0.455455							849	0.75															849	0.341591
																						850	0.803754							850	2.25															850	1.80845
																						851	0.406925							851	1															851	0.406925
																						852	0.418172							852	1															852	0.418172
																						853	0.725003							853	0.75															853	0.543752
																						854	0.50589							854	0.75															854	0.379418
																						855	0.669404							855	0.75															855	0.502053
																						856	0.244286							856	0.75															856	0.183215
																						857	0.719224							857	0.75															857	0.539418
																						858	1.18112							858	0.75															858	0.885843
																						859	0.289845							859	1.25															859	0.362306
																						860	0.986184							860	1.5															860	1.47928
																						861	0.575759							861	1.5															861	0.863638
																						862	0.549885							862	0.75															862	0.412414
																						863	0.263027							863	0.75															863	0.19727
																						864	0.461005							864	0.75															864	0.345754
																						865	1.35294							865	1.5															865	2.02941
																						866	0.3435							866	0.75															866	0.257625
																						867	0.275785							867	1															867	0.275785
																						868	0.431105							868	1															868	0.431105
																						869	0.82983							869	0.75															869	0.622373
																						870	0.576984							870	0.75															870	0.432738
																						871	0.314335							871	0.75															871	0.235751
																						872	0.720349							872	2.75															872	1.98096
																						873	0.500942							873	0.75															873	0.375706
																						874	0.622834							874	1															874	0.622834
																						875	0.954899							875	1.25															875	1.19362
																						876	0.295349							876	1.25															876	0.369186
																						877	0.610939							877	0.75															877	0.458204
																						878	0.885295							878	0.75															878	0.663971
																						879	0.503622							879	1.25															879	0.629528
																						880	1.04168							880	0.75															880	0.781261
																						881	0.483933							881	1															881	0.483933
																						882	0.352929							882	1															882	0.352929
																						883	0.279108							883	0.75															883	0.209331
																						884	0.766607							884	0.75															884	0.574955
																						885	0.464639							885	1															885	0.464639
																						886	3.32496							886	0.75															886	2.49372
																						887	0.710289							887	1															887	0.710289
																						888	0.799931							888	1.5															888	1.1999
																						889	0.387729							889	1.25															889	0.484662
																						890	1.00914							890	1.5															890	1.51371
																						891	0.362148							891	1.5															891	0.543222
																						892	0.39841							892	1															892	0.39841
																						893	0.455812							893	0.75															893	0.341859
																						894	1.92581							894	1.75															894	3.37016
																						895	0.772291							895	0.75															895	0.579218
																						896	1.09232							896	1.5															896	1.63848
																						897	0.498624							897	1															897	0.498624
																						898	1.04928							898	0.75															898	0.786959
																						899	0.317982							899	0.75															899	0.238486
																						900	1.34105							900	0.75															900	1.00579
																						901	0.236176							901	0.75															901	0.177132
																						902	0.994408							902	1.25															902	1.24301
																						903	1.18139							903	1															903	1.18139
																						904	0.352462							904	0.75															904	0.264346
																						905	0.496378							905	1.25															905	0.620472
																						906	1.16988							906	0.75															906	0.87741
																						907	1.11101							907	1															907	1.11101
																						908	0.660251							908	1.5															908	0.990377
																						909	0.290106							909	1.25															909	0.362633
																						910	0.504431							910	1															910	0.504431
																						911	1.02623							911	1															911	1.02623
																						912	1.46131							912	0.75															912	1.09598
																						913	0.800403							913	1															913	0.800403
																						914	0.365369							914	1															914	0.365369
																						915	0.476726							915	1															915	0.476726
																						916	0.512228							916	0.75															916	0.384171
																						917	2.56001							917	1.25															917	3.20001
																						918	2.9717							918	0.75															918	2.22878
																						919	0.740142							919	1															919	0.740142
																						920	0.372596							920	1.25															920	0.465746
																						921	0.487878							921	1															921	0.487878
																						922	0.385098							922	1															922	0.385098
																						923	1.06288							923	1															923	1.06288
																						924	0.365811							924	0.75															924	0.274359
																						925	0.785928							925	0.75															925	0.589446
																						926	1.80134							926	1.25															926	2.25167
																						927	0.597701							927	0.75															927	0.448276
																						928	0.990513							928	1.25															928	1.23814
																						929	0.447992							929	0.75															929	0.335994
																						930	0.447992							930	0.75															930	0.335994
																						931	0.435387							931	1.25															931	0.544233
																						932	0.628711							932	1.75															932	1.10024
																						933	0.648845							933	0.75															933	0.486633
																						934	0.264102							934	0.75															934	0.198077
																						935	0.339372							935	0.75															935	0.254529
																						936	0.753698							936	1.5															936	1.13055
																						937	0.87745							937	0.75															937	0.658087
																						938	0.368969							938	0.75															938	0.276727
																						939	0.392531							939	0.75															939	0.294398
																						940	0.595572							940	0.75															940	0.446679
																						941	1.20522							941	1.25															941	1.50653
																						942	0.652387							942	0.75															942	0.48929
																						943	0.597276							943	0.75															943	0.447957
																						944	1.52638							944	1															944	1.52638
																						945	1.19335							945	1.25															945	1.49168
																						946	0.471671							946	0.75															946	0.353753
																						947	0.703041							947	0.75															947	0.527281
																						948	0.329813							948	1															948	0.329813
																						949	0.947706							949	0.75															949	0.71078
																						950	0.856674							950	1															950	0.856674
																						951	0.7597							951	0.75															951	0.569775
																						952	0.831278							952	0.75															952	0.623458
																						953	0.799471							953	1															953	0.799471
																						954	0.802586							954	1															954	0.802586
																						955	0.651571							955	1.5															955	0.977357
																						956	3.29678							956	1															956	3.29678
																						957	0.320567							957	0.75															957	0.240425
																						958	0.590222							958	0.75															958	0.442667
																						959	0.435702							959	0.75															959	0.326776
																						960	0.591929							960	0.75															960	0.443947
																						961	0.591929							961	0.75															961	0.443947
																						962	0.443687							962	0.75															962	0.332765
																						963	0.648839							963	1															963	0.648839
																						964	0.37058							964	1															964	0.37058
																						965	0.987896							965	2.25															965	2.22277
																						966	0.505782							966	1															966	0.505782
																						967	0.603706							967	1.25															967	0.754633
																						Values used in the graph								Values used in the graph																Values used in the graph
																						Segment speed (µm sec-1)								Segment time (sec)																Segment distance (µm)
																						mean	0.595635	-0.601638		0.365406	-0.371727			mean	1.01939	0.924115		0.844563	0.868687											mean	0.621988	-0.582419
																						s.e.m.	0.022597	0.016555		0.0104738	0.0101544			s.e.m.	0.0121743	0.0114576		0.00904146	0.0104032											s.e.m.	0.022633	0.0221795
																						No. segment	967	593		423	495			No. segment	967	593		423	495											No. segment	967	593
																						centrifugal bias (µm sec-1)								centrifugal bias (sec)																centrifugal bias (µm)
																						GFP-Dopey1 DDEC-FRB	GFP-FRB							GFP-Dopey1 DDEC-FRB	GFP-FRB															GFP-Dopey1 DDEC-FRB	GFP-FRB
																						-0.00600252	-0.00632156							0.0952752	-0.0241242															0.0395683	-0.0247914
[truncated: 5 more columns]

## Sheet: Fig. 6
			Fig. 6d
			Normalized gyradius of TfR					Normalized gyradius of CD63					Normalized gyradius of Lamp1					Normalized gyradius of EEA1					Normalized gyradius of Mitotracker Red					Normalized gyradius of PEX3-mRFP-FKBP					Normalized gyradius of GFP-KDEL					Normalized gyradius of GM130					Normalized gyradius of Sec31a
			siRNA					siRNA					siRNA					siRNA					siRNA					siRNA					siRNA					siRNA					siRNA
		cell ID	control	Dopey1	Mon2	Dopey2		control	Dopey1	Mon2	Dopey2		control	Dopey1	Mon2	Dopey2		control	Dopey1	Mon2	Dopey2		control	Dopey1	Mon2	Dopey2		control	Dopey1	Mon2	Dopey2		control	Dopey1	Mon2	Dopey2		control	Dopey1	Mon2	Dopey2		control	Dopey1	Mon2	Dopey2
		1	0.447412	0.197432	0.285244	0.462606		0.536365	0.268289	0.26121	0.60632		0.479362	0.269066	0.325617	0.490414		0.674099	0.789111	0.770882	0.606448		0.511888	0.413165	0.377661	0.341649		0.492209	0.532274	0.559957	0.555515		0.504664	0.55642	0.438406	0.509534		0.186712	0.124819	0.0974102	0.11708		0.292796	0.210508	0.198206	0.277617
		2	0.532772	0.261648	0.335828	0.488722		0.427168	0.301057	0.296892	0.701838		0.437963	0.214823	0.28108	0.586378		0.802395	0.732199	0.813459	0.680178		0.506063	0.470458	0.422113	0.526511		0.391649	0.541024	0.719484	0.440123		0.487566	0.553861	0.493419	0.472726		0.124451	0.129319	0.0979935	0.134414		0.318884	0.255397	0.143345	0.456401			cell ID
		3	0.607378	0.318748	0.281663	0.55968		0.499174	0.242842	0.267133	0.612111		0.315854	0.180877	0.404977	0.681284		0.843803	0.666285	0.620674	0.681046		0.444975	0.444465	0.386389	0.422211		0.480736	0.526112	0.571388	0.419048		0.491679	0.497198	0.520837	0.468022		0.149395	0.139613	0.129009	0.199031		0.315411	0.238795	0.176878	0.370068			1
		4	0.506342	0.208896	0.290756	0.424911		0.483517	0.261345	0.210755	0.58572		0.387005	0.205715	0.350766	0.621823		0.515201	0.684558	0.656375	0.603686		0.519824	0.333775	0.349589	0.443225		0.645699	0.510719	0.543651	0.499311		0.56177	0.645617	0.435643	0.568899		0.149426	0.164824	0.148435	0.133385		0.392885	0.334224	0.294906	0.308621			2
		5	0.444215	0.25855	0.227702	0.406044		0.502747	0.231684	0.412232	0.945109		0.377969	0.556383	0.254832	0.457388		0.685329	0.656607	0.656657	0.703535		0.517378	0.380099	0.427057	0.515394		0.547317	0.620512	0.569177	0.283383		0.47632	0.644875	0.507916	0.502189		0.185274	0.148692	0.126798	0.124862		0.240279	0.255006	0.317045	0.293924			3
		6	0.584979	0.335334	0.201957	0.610752		0.533733	0.203594	0.37544	0.850938		0.480233	0.390356	0.287293	0.436644		0.742492	0.692205	0.653206	0.665895		0.416463	0.410134	0.41878	0.44319		0.50008	0.518733	0.577235	0.532509		0.58659	0.56209	0.506539	0.610222		0.223808	0.18088	0.16948	0.179243		0.333426	0.219578	0.171605	0.276699			4
		7	0.415418	0.28706	0.268282	0.390259		0.470599	0.231416	0.464464	0.595124		0.656625	0.264167	0.12964	0.432987		0.600074	0.6662	0.649657	0.633384		0.489301	0.399733	0.398902	0.404318		0.435928	0.50933	0.553152	0.3408		0.542418	0.62824	0.525622	0.429473		0.161198	0.150495	0.162546	0.188747		0.352222	0.349558	0.202575	0.143183			5
		8	0.52803	0.190835	0.202005	0.376831		0.537834	0.413458	0.316054	0.511583		0.304253	0.335371	0.125518	0.465048		0.536545	0.606141	0.673168	0.651908		0.481235	0.397559	0.389985	0.371928		0.364714	0.546141	0.560357	0.439626		0.510287	0.460634	0.43628	0.403665		0.127861	0.15309	0.14517	0.161884		0.41141	0.356399	0.240952	0.284108			6
		9	0.408758	0.198847	0.48641	0.459803		0.465214	0.437826	0.28259	0.488684		0.463509	0.339587	0.12324	0.343601		0.676088	0.68133	0.678572	0.669472		0.428357	0.344751	0.473325	0.431115		0.185364	0.473095	0.687734	0.310298		0.572513	0.617926	0.573878	0.458325		0.249773	0.159028	0.116816	0.159922		0.405561	0.249475	0.194201	0.251259			7
		10	0.525064	0.266776	0.230159	0.45185		0.507503	0.52339	0.306228	0.537459		0.638871	0.297269	0.370269	0.392772		0.644953	0.657537	0.677444	0.656575		0.522865	0.401959	0.516633	0.307576		0.487381	0.402103	0.576985	0.387016		0.535235	0.452334	0.580756	0.357858		0.232208	0.152773	0.107525	0.132012		0.318579	0.280864	0.253881	0.392722			8
		11	0.541606	0.224215	0.216867	0.441799		0.696593	0.386809	0.323036	0.597308		0.336512	0.321874	0.135547	0.455455		0.616985	0.671694	0.620279	0.680942		0.464497	0.371757	0.358837	0.424663		0.493882	0.498254	0.644966	0.495446		0.568996	0.578108	0.501967	0.521629		0.205475	0.147199	0.118411	0.143252		0.284603	0.168613	0.215979	0.359049			9
		12	0.559108	0.357685	0.309418	0.471956		0.38513	0.385779	0.254222	0.469654		0.394519	0.308693	0.179749	0.405818		0.968508	0.677277	0.665718	0.686009		0.485138	0.42589	0.458184	0.329035		0.0624604	0.564267	0.581846	0.395152		0.587135	0.535152	0.538643	0.605176		0.164674	0.158243	0.124522	0.1745		0.25795	0.136021	0.161544	0.384444			10
		13	0.475975	0.258249	0.204738	0.47957		0.661497	0.309262	0.264799	0.594807		0.557597	0.336157	0.236096	0.491694		0.795888	0.69704	0.686616	0.683282		0.496599	0.495712	0.48982	0.46529		0.2056	0.556044	0.585129	0.3978		0.528366	0.460249	0.634373	0.468907		0.233472	0.124303	0.119517	0.15001		0.266842	0.176673	0.183887	0.309343			11
		14	0.502254	0.378073	0.237954	0.432262		0.790739	0.390226	0.265518	0.561901		0.366786	0.213195	0.372165	0.417091		0.526425	0.67544	0.631861	0.613825		0.520098	0.420952	0.403221	0.506515		0.417463	0.565664	0.598232	0.477452		0.638292	0.474241	0.49145	0.476928		0.238214	0.11481	0.135077	0.143639		0.321303	0.118666	0.143463	0.246957			12
		15	0.357176	0.366544	0.23321	0.524332		0.681872	0.2624	0.224146	0.532289		0.534327	0.250458	0.297863	0.469266		0.449945	0.689245	0.629862	0.63111		0.422526	0.392747	0.449594	0.456362		0.39983	0.663256	0.651766	0.493495		0.530678	0.491316	0.543088	0.575906		0.244207	0.129192	0.139425	0.130309		0.319276	0.0857715	0.313214	0.206278			13
		16	0.405461	0.50101	0.45148	0.400394		0.745419	0.322521	0.185698	0.668087		0.509401	0.30901	0.143686	0.459434		0.691847	0.723072	0.732717	0.708504		0.51228	0.464941	0.465979	0.303953		0.379195	0.601002	0.662589	0.413308		0.546117	0.543945	0.597582	0.552671		0.139127	0.17066	0.15933	0.138335		0.285275	0.258242	0.122595	0.14548			14
		17	0.568809	0.361107	0.247297	0.388717		0.541054	0.501378	0.244681	0.655014		0.700304	0.264111	0.129486	0.377724		0.75066	0.678593	0.621165	0.709491		0.420679	0.491799	0.532716	0.408225		0.382766	0.544382	0.697676	0.355329		0.604775	0.536367	0.609821	0.483541		0.128816	0.139047	0.15062	0.145951		0.334269	0.145179	0.253816	0.199638			15
		18	0.406494	0.432042	0.256142	0.529611		0.403659	0.27845	0.266191	0.668223		0.464547	0.354662	0.203125	0.385602		0.891735	0.621443	0.604507	0.636216		0.40452	0.360852	0.495479	0.488457		0.366338	0.571676	0.661033	0.306967		0.573916	0.560523	0.569912	0.421405		0.137169	0.143544	0.15676	0.134168		0.260266	0.193706	0.209028	0.20003			16
		19	0.478154	0.466022	0.423212	0.44199		0.603663	0.20351	0.398497	0.467235		0.403359	0.441706	0.113494	0.240869		0.664693	0.633387	0.669142	0.695063		0.436195	0.4882	0.390726	0.356926		0.636743	0.639431	0.580354	0.438652		0.671536	0.562527	0.481439	0.532407		0.125267	0.0964277	0.144291	0.153384		0.344679	0.166034	0.217262	0.198366			17
		20	0.498546	0.36257	0.189036	0.420162		0.369153	0.45145	0.246272	0.374406		0.287199	0.203036	0.121013	0.721437		0.636971	0.650926	0.645663	0.708156		0.439359	0.349905	0.455728	0.358043		0.690641	0.594541	0.545972	0.598346		0.469128	0.510518	0.595506	0.545999		0.159151	0.137	0.133941	0.145241		0.257129	0.161344	0.148205	0.190797			18
		21	0.515645	0.289044	0.243163	0.471713		0.406928	0.402988	0.246419	0.374344		0.377277	0.1962	0.162141	0.420488		0.614514	0.638593	0.66145	0.621817		0.466532	0.346355	0.432798	0.323395		0.663542	0.537878	0.608104	0.503777		0.47635	0.485815	0.586191	0.569813		0.140768	0.125718	0.149648	0.161858		0.298693	0.176632	0.245774	0.188775			19
		22	0.647141	0.628566	0.212785	0.531031		0.392553	0.555938	0.303058	0.495462		0.391783	0.274283	0.151119	0.316898		0.68003	0.654666	0.64216	0.61063		0.53233	0.447187	0.419919	0.410025		0.524347	0.56728	0.609043	0.606707		0.538437	0.481257	0.577705	0.537627		0.188461	0.160289	0.143784	0.118631		0.205069	0.287175	0.147889	0.164125			20
		23	0.502191	0.397592	0.244051	0.518194		0.399803	0.281639	0.266279	0.479384		0.476251	0.462435	0.216218	0.499352		0.75208	0.67682	0.670821	0.662067		0.473912	0.386642	0.593713	0.386032		0.513079	0.520497	0.597216	0.607322		0.537085	0.415031	0.577883	0.483297		0.106097	0.176381	0.130752	0.132772		0.240616	0.268635	0.212877	0.125858			21
		24	0.363207	0.549702	0.253077	0.408905		0.70628	0.285651	0.355463	0.406558		0.48952	0.375445	0.202668	0.291356		0.647785	0.759423	0.724088	0.695694		0.493192	0.433754	0.376774	0.392493		0.678911	0.596184	0.507824	0.585648		0.559326	0.490849	0.460013	0.590268		0.173024	0.113601	0.149065	0.146902		0.289083	0.197745	0.13877	0.184928			22
		25	0.447376	0.305516	0.20045	0.59982		0.886568	0.402754	0.249335	0.440085		0.429709	0.231488	0.191001	0.686195		0.633422	0.642875	0.618842	0.689144		0.412377	0.364772	0.382689	0.366725		0.597236	0.83393	0.628977	0.55002		0.468823	0.550802	0.47972	0.517564		0.11608	0.104574	0.143754	0.128773		0.279294	0.177111	0.201534	0.221968			23
		26	0.522258	0.151602	0.282925	0.503722		0.452777	0.327033	0.304866	0.536654		0.694114	0.259991	0.269865	0.398764		0.640038	0.725217	0.619864	0.690983		0.437272	0.485282	0.435393	0.536647		0.620672	0.508674	0.578023	0.534823		0.646565	0.593328	0.521389	0.488723		0.120846	0.124432	0.177209	0.173674		0.300199	0.17286	0.15302	0.287886			24
		27	0.530632	0.460654	0.2778	0.390616		0.39605	0.505577	0.265677	0.519562		0.607566	0.197771	0.109034	0.402627		0.636355	0.70384	0.691931	0.669343		0.444568	0.506382	0.446734	0.609564		0.68023	0.603187	0.513956	0.676955		0.602875	0.59513	0.548693	0.587294		0.153826	0.160839	0.122937	0.139058		0.355316	0.156798	0.206525	0.307728			25
		28	0.350657	0.664429	0.326811	0.43309		0.465885	0.543059	0.314177	0.688258		0.501575	0.348355	0.330027	0.39823		0.700347	0.649949	0.64728	0.616667		0.402002	0.44247	0.412406	0.55		0.663844	0.581527	0.546962	0.562557		0.526249	0.525115	0.656036	0.620675		0.164083	0.173226	0.150963	0.162962		0.187024	0.161739	0.159371	0.30398			26
		29	0.534296	0.671817	0.225131	0.53245		0.805384	0.411845	0.214614	0.300555		0.306104	0.218113	0.395202	0.537232		0.608094	0.667524	0.6025	0.698079		0.398798	0.462332	0.603213	0.440951		0.738515	0.67903	0.567537	0.6317		0.461936	0.626752	0.655645	0.675942		0.164347	0.139668	0.102344	0.171474		0.189056	0.111463	0.196289	0.260587			27
		30	0.463291	0.297403	0.412971	0.51235		0.633488	0.539172	0.351704	0.353655		0.528118	0.220139	0.347431	0.271982		0.62961	0.668287	0.688974	0.675168		0.367154	0.428116	0.413448	0.393126		0.497344	0.595721	0.615604	0.461344		0.458829	0.58443	0.528799	0.521006		0.16449	0.129516	0.148732	0.166429		0.262522	0.104942	0.31346	0.332959			28
		31	0.471077	0.308017	0.30025	0.45652		0.710495	0.212802	0.326971	0.489518		0.435447	0.218013	0.436174	0.555288		0.616184	0.634304	0.604379	0.679184		0.397584	0.398113	0.466855	0.469149		0.621491	0.550629	0.626665	0.460368		0.470843	0.56656	0.561977	0.49735		0.135479	0.126441	0.134505	0.119708		0.296042	0.220277	0.233377	0.172552			29
		32	0.359056	0.499614	0.324138	0.48654		0.633002	0.152926	0.279278	0.678226		0.550218	0.295294	0.329128	0.45635		0.635118	0.684422	0.654397	0.693637		0.47253	0.47916	0.413803	0.476913		0.599637	0.536182	0.635871	0.659555		0.504995	0.642041	0.556072	0.545964		0.144583	0.105431	0.129614	0.134443		0.359964	0.210659	0.162316	0.297952			30
		33	0.323787	0.345641	0.396865	0.426354		0.611879	0.195613	0.3322	0.697439		0.324067	0.353009	0.172336	0.45325		0.639405	0.668545	0.652254	0.66586		0.454828	0.551914	0.442273	0.472107		0.66936	0.587162	0.629233	0.724578		0.457693	0.519828	0.543169	0.623448		0.212458	0.144503	0.154657	0.131817		0.267656	0.275586	0.210057	0.17038			31
		34	0.421202	0.379456	0.305009	0.43545		0.550124	0.219743	0.380645	0.519055		0.578514	0.338555	0.252973	0.532316		0.634601	0.684166	0.649479	0.680294		0.375703	0.412192	0.399231	0.420002		0.598628	0.586967	0.547264	0.574019		0.466693	0.448111	0.55417	0.540173		0.123928	0.165974	0.141574	0.126909		0.298503	0.195259	0.14456	0.12864			32
		35	0.451122	0.376451	0.285559	0.39422		0.741917	0.27203	0.2482	0.517859		0.454796	0.302155	0.227474	0.36343		0.64823	0.790955	0.658413	0.65973		0.517533	0.457736	0.431985	0.47077		0.563611	0.551477	0.614358	0.615954		0.483601	0.512554	0.555247	0.567103		0.169193	0.102601	0.110816	0.130774		0.249023	0.188356	0.1423	0.132223			33
		36	0.749046	0.410674	0.307131	0.43562		0.561491	0.205994	0.382735	0.548052		0.476562	0.312462	0.147726	0.532123		0.645936	0.734294	0.604631	0.62283		0.516401	0.368716	0.499126	0.490794		0.629733	0.466741	0.474644	0.608615		0.547918	0.503438	0.570538	0.610649		0.147314	0.112941	0.136333	0.110334		0.221638	0.204351	0.111888	0.227349			34
		37	0.461341	0.423614	0.387439	0.56223		0.64444	0.280473	0.314212	0.51587		0.521236	0.294325	0.211195	0.495653		0.688024	0.729279	0.715759	0.691696		0.480972	0.530619	0.42101	0.396379		0.534529	0.426036	0.525732	0.528821		0.604396	0.45348	0.555592	0.559516		0.261002	0.140016	0.121593	0.17142		0.26369	0.203218	0.16922	0.276228			35
		38	0.386274	0.36745	0.280172	0.568423		0.600703	0.199925	0.374087	0.475799		0.421366	0.310622	0.306947	0.453231		0.643351	0.660305	0.711762	0.610393		0.479979	0.356511	0.392043	0.400056		0.540364	0.503192	0.545779	0.697947		0.605997	0.56154	0.509082	0.714382		0.214849	0.185957	0.121748	0.187735		0.245858	0.150158	0.172578	0.119175			36
		39	0.472354	0.46451	0.324154	0.4323		0.453602	0.230774	0.37154	0.55525		0.35466	0.2956	0.270185	0.425546		0.679	0.766178	0.657403	0.627228		0.502649	0.436948	0.385062	0.445899		0.69074	0.483513	0.491957	0.56763		0.441689	0.47143	0.494317	0.566159		0.174937	0.14692	0.140475	0.214903		0.314824	0.159022	0.143499	0.272341			37
		40	0.509399	0.36547	0.340041	0.4654		0.56529	0.360892	0.253513	0.448408		0.34656	0.29565	0.496462	0.45236		0.795566	0.682273	0.69151	0.61826		0.493788	0.446905	0.445141	0.525331		0.535815	0.513153	0.450929	0.728575		0.490385	0.598764	0.563484	0.7307		0.159255	0.164837	0.12706	0.142624		0.274463	0.249054	0.144167	0.254509			38
		41		0.34564	0.319873			0.351734	0.166805	0.312411	0.240668		0.543223	0.31023	0.271192	0.458233		0.767605	0.683078	0.692582			0.506049	0.553525	0.406899	0.523562		0.650184	0.550255	0.633043	0.635173		0.397766	0.561522	0.503887	0.664306		0.111086	0.151599	0.145443	0.124578		0.243997	0.198746	0.197851	0.31947			39
		42			0.329227			0.494817	0.279701	0.318074	0.712766		0.524313	0.27656	0.196404	0.458632							0.459803	0.516766	0.424641	0.509902		0.56289	0.485739	0.622971	0.561528		0.484764	0.645495	0.522768	0.613947		0.120267	0.16247	0.176536	0.166946		0.218184	0.136134	0.19508	0.204174			40
		43			0.234225			0.591702	0.227448	0.308933	0.856596		0.53213	0.28465	0.331408	0.49656							0.471038	0.506277	0.435607	0.559202		0.631881	0.568823	0.545134	0.46383		0.472476	0.549552	0.561366	0.533845		0.137967	0.126166	0.150167	0.22443		0.264479	0.23624	0.462052	0.229971			41
		44			0.295152			0.487245	0.29726	0.271945	0.412998			0.26462	0.274113	0.46765							0.554717	0.41791	0.419272	0.521922		0.61922	0.612664	0.537461	0.471993		0.361225	0.639068	0.562429	0.617936		0.161589	0.156546	0.186656	0.169236		0.343567	0.365043	0.177763	0.180414			42
		45						0.612843	0.276861	0.304764	0.547466			0.24656	0.199229								0.357571	0.426841	0.375665	0.513882		0.674391	0.692124	0.525252	0.624161		0.507572	0.505411	0.457835	0.499626		0.173803	0.153013	0.123263	0.109478		0.263141	0.231572	0.166837	0.254376			43
		46						0.517219	0.312187	0.423659	0.527054			0.2956	0.531228								0.409282	0.352335	0.458085	0.559271		0.602648	0.679938	0.543217	0.580386		0.610685	0.533363	0.506848	0.547377		0.144272	0.101069	0.12894	0.111806		0.268437	0.241466	0.205908	0.365632			44
		47						0.591666	0.232737	0.38918	0.522997			0.34212									0.38777	0.491792	0.433758	0.511123		0.642659	0.644952	0.431681	0.458363		0.471531	0.651542	0.467514	0.529767			0.190728	0.102322	0.129897		0.31063	0.122017	0.252788	0.293286			45
		48						0.451489	0.282824	0.479641	0.49875												0.381812	0.455624	0.51521	0.604598		0.714936	0.609631	0.528589	0.560463		0.481685	0.550603	0.554026	0.5154			0.231238	0.114661	0.135125		0.24313	0.163653	0.233481	0.219515			46
		49						0.518632	0.359427	0.416081	0.54949												0.415999	0.470055	0.479019	0.536541		0.496113	0.569628	0.494716	0.657414		0.616198	0.577844	0.58283	0.603993			0.12389		0.121842		0.296795	0.221254	0.16792	0.228461			47
		50						0.444036	0.271323	0.388013	0.395259												0.414112	0.379195	0.446029	0.456507		0.590429	0.515249	0.476676	0.577135		0.497387	0.593508	0.517544	0.605455			0.148257		0.136426		0.267149		0.157686	0.295573			48
		51						0.36401	0.265121	0.418778	0.54159												0.397011	0.39777	0.345309	0.495399		0.609507	0.521252	0.538155	0.58565		0.498857	0.439925	0.486968	0.631035			0.128162		0.126909		0.275903		0.208833	0.157048			49
		52						0.677924	0.242715	0.342236	0.378805												0.426374	0.436522	0.337829			0.611377	0.548234	0.62225	0.608559		0.624265	0.515051	0.499396	0.682131			0.149203				0.284679		0.166674	0.205167			50
		53						0.646817	0.295866	0.363126	0.462924												0.564906	0.465862	0.362696			0.541039	0.595585	0.703804	0.49291		0.554927	0.54486	0.478177	0.501732			0.127366				0.257512		0.285086	0.203044			51
		54						0.465739	0.276989	0.373886	0.353849												0.516471		0.384774			0.591599	0.549155	0.568499			0.550413		0.590951				0.152648				0.255319		0.241842	0.343756			52
		55						0.627748	0.34557	0.344442	0.449665												0.480753					0.664182	0.603416	0.587686			0.542416						0.121065				0.148072			0.228768			53
		56						0.502563	0.437827	0.422582	0.533563																	0.692512	0.51402	0.54642			0.470673						0.138317				0.255433			0.398911			54
		57						0.600656	0.285196	0.396741	0.569049																	0.610766	0.596985	0.585417			0.44068						0.154786				0.258493			0.282487			55
		58							0.202014	0.396536	0.427793																	0.716308	0.44039	0.590011													0.283725			0.142429			56
		59								0.349932	0.559611																	0.705681		0.515901													0.163616			0.200772			57
		60								0.314491	0.376342																	0.666536		0.487197													0.237511						58
		61									0.425094																	0.598418		0.58653																			59
		62																										0.626269		0.640111
		63																										0.578096		0.529453																			Values used in the graph
		64																										0.615681																					Normalized gyradius of Lamp1
		65																										0.499243
																												0.579576																					mean
		Values used in the graph																																															s.e.m.
		Normalized gyradius																																															No. cell
		mean	0.481882	0.364256	0.288358	0.46818		0.55102	0.314679	0.320623	0.531248		0.464216	0.29525	0.252486	0.458102		0.674389	0.684275	0.663856	0.662086		0.460073	0.431536	0.431465	0.452409		0.557875	0.560441	0.575945	0.523473		0.524951	0.543512	0.535766	0.548296		0.166298	0.143585	0.13643	0.147436		0.280856	0.207086	0.201701	0.248786
		s.e.m.	0.0135378	0.0192967	0.0106	0.00962463		0.0162152	0.0134191	0.00871066	0.0166516		0.0161671	0.0107055	0.0155242	0.0151464		0.015377	0.00659587	0.00695609	0.0052683		0.0069048	0.00765136	0.00754187	0.0105702		0.0160813	0.00925454	0.00769158	0.0148195		0.00844819	0.00845537	0.00710462	0.0105155		0.00599945	0.00330791	0.00298113	0.00367242		0.00681546	0.00932136	0.00834369	0.0101534
		No. cell	40	41	44	40		57	58	60	61		43	47	46	44		41	41	41	40		55	53	54	51		66	58	63	53		57	53	54	53		46	57	48	51		60	49	54	59
[truncated: 4 more columns]

## Sheet: Fig. 7
			Fig. 7b																							Fig. 7c																						Fig. 7e
			Golgi fraction of SBP-GFP-E-Cadherin																							Golgi fraction of TNFα-SBP-GFP																						Values used in the graph
																																																Instantaneous velocity (mm sec-1)
			control siRNA							Dopey1 siRNA							Mon2 siRNA									control siRNA							Dopey1 siRNA							Mon2 siRNA
			chase time (min)							chase time (min)							chase time (min)									chase time (min)							chase time (min)							chase time (min)									siRNA
		cell ID	0	15	30	45	60	180		0	15	30	45	60	180		0	15	30	45	60	180			cell ID	0	15	30	45	60	180		0	15	30	45	60	180		0	15	30	45	60	180			time (sec)	control
		1	0.513556	0.681107	0.629682	0.550858	0.349266	0.22061		0.736367	0.816957	0.436422	0.778021	0.490266	0.220216		0.483378	0.688886	0.698966	0.579013	0.524419	0.224371			1	0.961493	0.558047	0.388585	0.442297	0.304162	0.259282		1.13729	0.880819	0.713105	0.470066	0.229174	0.105056		0.810969	1.04065	0.601882	0.348009	0.247587	0.0629081			0.35	0.57543
		2	0.924254	0.455052	1.04259	0.288756	0.395502	0.188604		1.03512	0.906899	0.746485	0.818378	0.450565	0.279005		0.470102	0.628656	0.561793	0.857894	0.49689	0.449053			2	1.08709	0.38498	0.201894	0.510797	0.262695	0.0501953		1.00482	0.579724	0.430832	0.656326	0.332598	0.204183		0.92598	0.945457	0.818836	0.451971	0.487504	0.0890337			0.7	0.23071
		3	0.840068	0.424298	0.763226	0.748823	0.487527	0.195489		1.23762	1.03021	0.309161	0.84871	0.627684	0.601745		0.247591	0.717361	0.511603	0.506788	0.357392	0.58991			3	0.564135	0.3209	0.311296	0.290407	0.456754	0.111924		0.552064	0.405087	0.304156	0.141801	0.244661	0.104121		1.02053	0.973004	0.568438	0.374784	0.502292	0.0427567			1.05	1.8309
		4	0.879202	0.306162	0.162397	0.359377	0.279253	0.290087		0.714332	0.878276	0.748515	0.877618	0.564483	0.463787		1.05024	0.774439	0.555308	0.646982	0.480099	0.329427			4	0.797446	0.686228	0.343846	0.271516	0.485831	0.0497621		0.637229	1.00216	0.946731	0.511292	0.471289	0.155746		1.16037	0.715054	0.279812	0.323009	0.0427754	0.115996			1.4	-0.36175
		5	0.998573	0.776473	0.708701	0.350126	0.226996	0.244938		1.408	0.375854	0.790999	0.635403	0.549504	0.770531		1.3333	0.678699	0.695856	0.717342	0.614441	0.202612			5	0.801835	0.367363	0.168954	0.0838312	0.455051	0.124956		0.744406	0.890415	0.157938	0.481031	0.482243	0.182998		0.933407	1.11108	0.310886	0.363248	0.23208	0.13313			1.75	1.36582
		6	0.788097	1.04014	0.695278	0.488538	0.163584	0.145945		0.767697	0.928719	1.07865	0.392639	0.409863	0.444737		1.3442	0.81443	1.26616	0.875056	0.395077	0.26588			6	0.858025	0.547596	0.337683	0.239067	0.0830179	0.0527232		0.820734	1.06316	0.922927	0.26711	0.147277	0.129232		0.766057	0.359699	0.690719	0.242757	0.190333	0.0327886			2.1	0.94028
		7	0.91362	0.515221	0.775523	0.601004	0.199426	0.137177		0.526163	1.39989	0.875	0.62537	0.582527	0.366503		1.27571	0.345945	0.637862	0.683017	0.499147	0.315676			7	0.648653	0.590606	0.160972	0.300298	0.194841	0.0397023		0.507788	0.516998	0.833471	0.168535	0.445058	0.0659049		0.586282	0.69402	0.327564	0.490204	0.159036	0.135717			2.45	0.35935
		8	0.977832	0.974131	0.423614	0.470662	0.200085	0.231468		1.37328	0.706242	0.567179	0.521798	0.253326	0.444009		0.624414	1.20734	0.737103	0.508372	0.622605	0.317491			8	0.844159	0.438016	0.391264	0.216476	0.206025	0.0903023		0.426869	0.990816	0.834786	0.235464	0.432251	0.196283		0.80475	0.558102	0.238971	0.226209	0.189191	0.117077			2.8	-0.61664
		9	0.845088	0.518937	0.645862	0.170459	0.3521	0.316657		1.07247	0.770554	0.433293	0.40997	0.0355661	0.410394		0.311802	2.38374	0.652188	0.478776	0.363802	0.288205			9	1.04402	0.167092	0.30191	0.277897	0.399336	0.0555669		0.683955	0.691298	0.5455	0.249397	0.413653	0.0385293		0.564722	1.00152	0.706749	0.235943	0.145537	0.097016			3.15	-0.13145
		10	0.996332	0.870644	0.534277	0.363059	0.392211	0.154546		1.96834	0.619582	0.447439	0.304379	0.43713	0.416259		0.848366	0.924684	0.513684	2.04813	0.40639	0.210921			10	0.412101	0.756609	0.230073	0.209124	0.112389	0.0503473		0.799857	0.842067	0.802376	0.654056	0.134897	0.206912		0.745851	1.30492	0.730735	0.52197	0.213868	0.0488714			3.5	0.19232
		11	0.772338	1.53505	0.515571	0.655017	0.242882	0.319917		0.552618	0.673038	0.0220775	0.818509	0.588105	0.4809		0.793115	1.2919	0.828861	0.509473	0.463418	0.366098			11	0.558705	0.507477	0.184602	0.286649	0.143938	0.103643		0.721472	0.768665	0.729698	0.169105	0.73073	0.142333		0.843401	1.22771	0.578966	0.133963	0.33412	0.304539			3.85	0.55283
		12	1.00004	0.694356	0.674315	0.24044	0.391943	0.208216		0.663671	0.60596	0.94355	0.531756	0.595783	0.589668		0.559874	0.851788	0.405477	0.374347	0.546321	0.433261			12	0.512153	1.0433	0.289529	0.258878	0.204388	0.214782		1.03505	0.713576	0.424669	0.446572	0.42889	0.197271		0.755339	0.528343	0.489481	0.716272	0.124915	0.0993825			4.2	-0.8184
		13	0.999985	0.581564	0.193112	0.544117	0.451524	0.252003		1.39888	0.741866	0.754721	0.538664	0.571955	0.422496		0.762633	0.510643	0.613034	0.690315	0.552704	0.240801			13	0.753103	0.630857	0.238959	0.125424	0.0819519	0.0259121		1.43655	0.858329	0.364657	0.152479	0.294661	0.125522		0.746681	0.806193	0.40733	0.279324	0.244997	0.0846641			4.55	-0.64357
		14	0.832218	0.373621	0.520485	0.501211	0.221431	0.488725		0.597162	0.81718	0.397898	0.496918	0.411889	0.505678		0.714535	0.975738	0.84861	0.658915	0.51412	0.234947			14	0.47666	0.840327	0.29135	0.369901	0.218873	0.100427		0.697422	0.79383	0.432226	0.168422	0.316745	0.170521		0.563514	0.38518	0.629837	0.359466	0.215543	0.118185			4.9	-1.21126
		15	0.996602	0.53724	0.306045	0.584325	0.158052	0.326389		0.773826	0.794173	0.217884	0.619731	0.22767	0.340891		0.589439	0.81962	1.14376	0.555706	0.568977	0.416341			15	0.710135	0.417643	0.483536	0.174609	0.20151	0.295491		0.665199	0.45779	0.391838	0.297929	0.678689	0.139556		0.872655	0.474351	0.412848	0.793492	0.400747	0.419902			5.25	-0.34021
		16	0.81043	0.911853	0.755986	0.1909	0.526848	0.256969		0.760369	0.579422	0.756607	0.89266	0.931231	0.373879		0.985523	0.96791	0.825206	0.49382	0.0234234	0.359974			16	0.846186	0.679873	0.132478	0.327463	0.208846	0.561135		0.659201	0.511394	0.96223	0.272837	0.309451	0.263149		0.985613	0.491096	0.246015	0.23058	0.378415	0.795092			5.6	0.4645
		17	0.955982	0.626209	0.346744	0.346822	0.669171	0.387563		0.641261	0.68629	0.604833	0.573892	0.44445	0.774112		1.66796	0.657476	0.603501	0.707302	0.360391	0.3006			17	0.35608	0.300952	0.621269	0.170318	0.168964	1.02987		0.488905	1.04625	0.482971	0.226515	0.44537	0.258365		0.745146	0.533195	0.54746	0.511351	0.361347	0.129757			5.95	-0.18066
		18	0.997412	0.71811	0.79939	0.397404	0.19184	0.399325		0.626874	1.16166	0.550898	0.773292	0.933745	0.323383		0.714304	0.609665	0.684917	0.858191	0.439969	0.192083			18	0.939634	0.783939	0.0933661	0.454331	0.170666	0.0810919		0.60648	0.61152	1.12102	0.361177	0.197195	0.0741001		1.08601	0.432739	0.337413	0.380632	0.311752	0.0777509			6.3	-0.1852
		19	1.001	0.270976	0.373869	0.452712	0.279865	0.237384		0.931717	1.52935	1.83011	0.441211	0.362186	0.683348		0.758129	0.659922	0.44141	0.523984	0.486759	1.28756			19	0.764443	0.304194	0.218568	0.187586	0.0274041	0.0789594		0.742096	1.08218	0.888489	0.266816	0.0532197	0.0725497		0.518951	0.464247	0.356671	0.430213	0.103907	0.122933			6.65	-0.28208
		20	0.939885	0.961592	0.0811255	0.562536	0.667541	0.325908		0.70877	0.750794	0.942866	0.136018	0.156021	0.251103		0.55498	0.437865	0.679529	0.539935	0.69368	0.490791			20	0.54291	0.582011	0.44329	0.288951	0.163939	0.0472812		0.868542	0.961927	0.255217	0.402052	0.733266	0.19193		0.578955	0.694346	0.652652	0.265313	0.5948	0.140864			7	0.1481
		21	0.895356	0.734601	0.699351	0.40085	0.382918	0.228743		0.805271	0.935083	0.50807	0.397171	0.390417	0.23895		0.640412	0.604123	0.900055	0.675435	0.457075	0.262592			21	0.483381	0.7951	0.371039	0.214886	0.146271	0.0379575		1.07604	0.757268	0.305232	0.563759	0.615239	0.0893014		0.539789	0.925507	0.932418	0.550418	0.0920548	0.352975			7.35	0.14521
		22	0.840822	0.716266	0.271557	0.573648	0.266297	0.435532		0.595304	0.948682	0.692082	0.192997	0.202808	0.323883		0.99004	0.617418	1.1495	0.693037	0.530168	0.282554			22	0.610466	0.351342	0.500132	0.329352	0.0571722	0.0101715		0.751249	0.828833	0.223284	0.518725	0.15021	0.126151		0.345916	0.976576	1.08497	0.294844	0.302852	0.120383			7.7	0.05898
		23	0.900718	0.521163	0.532621	0.530108	0.232477	0.155725		0.657768	0.79409	0.278697	0.925119	1.85344	0.203001		2.04738	0.981707	0.657348	0.596409	0.490046	0.395763			23	0.757981	0.391966	0.334348	0.175664	0.218343	0.17752		1.17138	0.972531	0.110535	0.453003	0.893045	0.202945		0.841218	0.65882	0.255996	0.482015	0.249752	0.0984524			8.05	1.32697
		24	0.405928	0.23741	0.659976	0.192205	0.163588	0.0938286		0.567488	0.667566	0.673567	0.822041	0.62667	0.182422		1.0359	0.313901	0.692558	0.559863	0.700521	0.170984			24	0.7071	0.616637	0.0955089	0.341912	0.129584	0.0893781		1.1322	0.586281	0.742262	0.753314	0.283662	0.138107		0.628979	0.758477	0.415353	0.30821	0.49047	0.100087			8.4	0.30492
		25	0.994076	1.01297	0.452109	0.489596	0.25465	0.168861		0.923215	0.568496	0.537309	0.360772	0.50706	0.396691		1.10577	0.677582	0.735828	0.451884	0.499057	0.235004			25	0.605207	0.339908	0.262331	0.329024	0.385547	0.169562		0.718588	0.758968	0.321711	0.346912	0.282144	0.123868		0.693166	0.388687	0.507855	0.541339	0.46978	0.192785			8.75	0.15272
		26	0.991751	0.450472	0.193643	0.561425	0.526683	0.134116		0.555903	0.656917	0.600632	0.388613	0.650319	0.635869		0.506417	0.818798	0.574998	0.552458	0.452009	0.344814			26	0.971312	0.133968	0.367713	0.200011	0.085473	0.0446629		0.938272	0.620536	0.200836	0.42473	0.261922	0.163665		0.797472	0.51152	0.370601	0.50851	0.291589	0.257268			9.1	1.60597
		27	0.919948	0.414348	0.621968	0.501556	0.631042	0.427397		0.743916	0.80801	0.287577	0.608941	0.626599	0.640708		0.925808	0.572225	0.248755	0.340624	0.556308	0.239239			27	1.10527	0.158406	0.377693	0.196963	0.146144	0.118838		1.2555	0.840487	0.746318	0.299439	0.41401	0.112296		0.811738	0.755383	0.441306	0.607345	0.287399	0.160984			9.45	0.22557
		28	0.982347	0.703598	0.80386	0.542758	0.274446	0.141568		0.84512	0.828585	0.449995	0.529799	0.411493	0.538929		0.492631	0.606404	0.519712	0.470775	0.451165	0.241834			28	0.605304	0.315083	0.504263	0.200869	0.151695			1.16626	0.990418	0.380638	0.51816	0.34827	0.223337		0.560703	0.329108	0.251705	0.294241	0.327993	0.141941			9.8	0.16218
		29	0.771174	0.839995	0.46212	0.464654	0.445431	0.413351		1.49962	0.953417	0.561136	0.521954	0.469202	0.867959		0.763092	1.84487	0.387142	0.491332	0.845011	0.21694			29	0.640289	0.401137	0.398819	0.221474	0.126062			0.982816	0.777822	0.394032	0.349116	0.534677	0.243314		0.792272	0.272939	0.56049	0.248276	0.449182	0.082583			10.15	0.00199
		30	0.974806	0.53411	0.364332	0.506122	0.231485	0.230316		0.918673	0.847306	0.592692	0.509761	0.527009	0.296378		0.839192	0.209303	0.548814	0.415082	0.669327	0.402141			30	0.584218	0.42943	0.252392	0.182102	0.196727			0.909923	0.855593	0.593101	0.523616	0.382236	0.0154033		0.458301	0.617995	0.345848	0.212597	0.112695	0.0352327			10.5	-0.11765
		31	0.903359	0.528933	0.231458	0.305131	0.338671	0.317995		0.586472	0.500176	0.218945	0.450176	0.822326	0.361998		0.532402	0.584728	0.770181	0.373677	0.690242	0.223688			31	0.777326	0.583989	0.133502	0.275029	0.20068			0.767062	1.04473	0.490595		0.254523	0.288714		0.712308	0.639581	0.296407	0.092016	0.134358	0.209811			10.85	0.30639
		32	0.999999	0.937489	0.712043	0.254044	0.280969	0.273687		0.994052	1.31091	0.680123		0.00769497	0.352262		1.00552	0.491735	0.585179	0.384917	0.522183	0.17951			32	0.608622	0.716772	0.217089	0.270449	0.058309			0.897329	0.594001	0.487541		0.30136			0.679316	0.799715	0.633967		0.351446	0.20845			11.2	0.16061
		33	0.831428	0.354745	0.143891	0.434936	0.564442	0.15949		0.97232	0.672082	0.487305		0.0345043	0.271955		0.548459	1.39734	0.651566	0.423949	0.489083	0.303477			33	0.799892	0.180629	0.350483	0.378379	0.227623			0.734089	0.957612	0.356475		0.134959			0.590323	0.869671	0.663844		0.37847	0.128159			11.55	-0.35542
		34	0.98868	1.12745	0.271483	0.11222	0.445299	0.409652		0.739324	0.615429	0.424122		0.612037	0.373412		0.80029	0.692071	1.10641	0.533602	0.376331	0.119309			34	0.645094	0.215228	0.161004	0.357378	0.262671			0.416877	0.693112	0.778491		0.271808			0.46819	0.913694			0.300319	0.0291251			11.9	0
		35	0.940563	0.713904	0.396031	0.521564	0.251823	0.282529		3.77434	0.482098	0.402472		0.486464	0.349111		1.60288	0.703874	0.820566	0.414419	0.312141	0.166941			35	0.613116	0.592723	0.086963	0.325933				0.373768	0.957411	0.475932		0.0351674			0.681763	0.603015			0.06284				12.25	-1.73795
		36	0.979886	0.500604	0.612035	0.273397	0.209094	0.208494		0.566294	0.781345	0.475558		0.518102	0.413682		0.416399	0.509241	0.586777	0.755538		0.365762			36	0.567614	0.586197	0.712662	0.355159				0.748944	0.888468	0.364592		0.322311			1.09322	0.368614			0.175553				12.6	-0.79248
		37	0.907405	1.25649	0.413557	0.883248	0.0161256			0.545325	0.54385	0.592694		0.583419	0.456667		0.675813	0.827611	0.388889	0.653425		0.498123			37	0.594038	0.48865		0.494414				0.877277	0.491344			0.667393			0.519514	0.657982			0.174365				12.95	-0.25356
		38	0.999993	0.875271	0.515544	0.405726	0.466097			0.921008	0.494575	0.618875		0.462877	0.652308		1.72996	0.659975	0.806353	0.118892		0.416435			38	0.792733	1.11518		0.0077438				0.484977	0.695808			0.22136			0.472663	0.74791			0.209967				13.3	-0.04098
		39	0.979652	0.632914	0.367062	0.61594	0.53949			0.520047		1.03529		0.35042	0.445433		0.617271	0.772449	0.666258	0.438657		0.331111			39		0.620977		0.105675				0.451632	0.631569			0.202883			0.479029	0.803538			0.159166				13.65	0.71907
		40	0.918272	0.350428	0.417687	0.505608	0.313942			0.640865		0.600899		0.37099	0.115026		0.882071	0.642756	0.831352	0.585993		0.416362			40		0.632641		0.332963				0.727541	0.399239			0.120025			0.571758	0.75243			0.207917				14	0.32633
		41	0.977015	0.481257	0.619727	0.516515	0.286823			0.567512		0.610045		0.419768	0.427936		0.993592	1.31805	0.606159	0.436986		0.510869			41		1.02242		0.23717				0.558147	0.227506			0.297051			0.81941	0.779143			0.166473				14.35	0
		42	0.995138	0.608339	0.339913		0.422674			0.492819		0.683108		0.463111	0.155447		1.1438	0.406794	0.627756	0.567975		0.436179			42		0.687324		0.0680812				0.581516							0.903675				0.232454				14.7	0
		43	0.997194	0.890736	0.318411		0.338011			0.631696		0.64867		0.769015	0.175521		1.56409	0.585982	0.528002	0.545083		0.986067			43		0.424998						0.342813							0.748759				0.148585				15.05	-0.2049
		44	0.694372	0.206578	0.751481		0.355196			0.578921		0.542775		0.477517	0.282728		1.32971	0.839376	0.498613	0.550059		0.347089			44		0.550798						0.655587							0.434417				0.385052				15.4	0.4573
		45		0.339627	0.440747		0.581207			0.632319		0.715281		0.372824	0.217661		2.81868	0.743131	0.611946	0.439137		0.352168			45		0.490245						0.321958							0.445348				0.235372				15.75	-0.04588
		46		0.612467	0.66118		0.111208			0.503795		0.918622		0.503627			1.08227	0.428595	0.244663	0.534231		0.556547			46		0.491723													1.02869								16.1	0
		47		0.67887	0.490683					0.499611		0.89763		0.652271			0.450056		0.611058	0.711193		0.0137158			47		0.733526													0.586892								16.45	0.14822
		48		0.181023	0.230254							1.3639		0.60631			0.662158		1.39824			0.446129			48		1.18327													0.663331
		49		0.474903	0.184358							0.712356		0.483638			0.523171		0.703975			0.409546			49		0.549313
		50		0.489103	0.613398							0.90561					0.590057		0.540675
		51		0.185178								1.14294					0.434561		0.938902						Values used in the graph
		52		0.745702								0.474596					1.11504		0.61441						Golgi fraction of TNFα-SBP-GFP
		53										0.362621					0.285155
		54															0.787318								mean	0.709156	0.545053	0.304427	0.263963	0.204202	0.150794		0.761726	0.761891	0.542123	0.378325	0.354038	0.15327		0.71632	0.704176	0.505879	0.381243	0.26393	0.155488
		55															0.725259								s.e.m.	0.029701	0.0344353	0.0243656	0.0169618	0.0200281	0.0402266		0.0386575	0.0327749	0.0436318	0.0300939	0.0304109	0.0120741		0.0281966	0.0390871	0.0363839	0.0292818	0.0193347	0.0246
		56															0.764606								No. cell	38	49	36	42	34	27		45	41	36	30	41	31		48	41	33	31	45	34
			Values used in the graph
			Golgi fraction of SBP-GFP-E-Cadherin
		mean	0.903918	0.636724	0.494805	0.450205	0.342981	0.261367		0.867522	0.794251	0.644355	0.572332	0.507875	0.411968		0.884229	0.77819	0.681874	0.585702	0.498591	0.354835
		s.e.m.	0.0190282	0.0391281	0.030347	0.0248983	0.0223899	0.016875		0.0779975	0.0402047	0.0414179	0.0373666	0.0395968	0.0260815		0.0624781	0.0568098	0.031821	0.0381956	0.0237787	0.0289806
		No.cell	44	52	50	41	46	36		47	38	53	31	49	45		56	46	52	47	35	49
[truncated: 72 more columns]

## Sheet: Fig. 8
			Fig. 8b																							Fig. 8c																				Fig. 8f
			Golgi fraction of ManII-SBP-GFP																							Golgi fraction of VSVGtso45-GFP																				Segment speed (µm sec-1)
			control siRNA							Dopey1 siRNA							Mon2 siRNA									control siRNA						Mon2 siRNA						Dopey1 siRNA								control siRNA			Dopey1 siRNA
			chase time (min)							chase time (min)							chase time (min)									chase time (min)						chase time (min)						chase time (min)							segment ID	centrifugal	centripetal		centrifugal
		cell ID	0	7	14	21	28	60		0	7	14	21	28	60		0	7	14	21	28	60			cell ID	0	7	14	21	28		0	7	14	21	28		0	7	14	21	28			1	0.326893	-0.243776		0.238578
		1	0.0685077	0.486643	0.45363	0.775653	0.630651	0.591403		0.0455142	0.187611	0.503718	0.311029	0.659685	0.662035		0.0891347	0.763752	0.279869	0.737522	0.693568	0.5714			1	0.0856418	0.133024	0.435789	0.580784	0.323244		0.0292256	0.20063	0.304869	0.361046	0.364833		0.0358018	0.206591	0.541214	0.583771	0.526831			2	0.255323	-0.255793		0.222974
		2	0.0355663	0.0701177	0.202474	0.718858	0.17984	0.674391		0.0775634	0.212778	0.718991	0.95359	0.483417	0.678582		0.104744	0.723228	0.281251	0.304094	0.809604	0.453677			2	0.0946354	0.240464	0.363601	0.503091	0.278313		0.0480851	0.270733	0.411408	0.413903	0.514769		0.0310605	0.139152	0.430394	0.461907	0.543612			3	0.370909	-0.130924		0.179097
		3	0.0684418	0.414485	0.0946438	0.680988	0.780343	0.445408		0.0813352	0.19928	0.274106	0.540134	0.832345	0.191501		0.0545934	0.754029	0.314022	0.759112	0.870175	0.012263			3	0.0785578	0.260303	0.147982	0.399071	0.375778		0.0499313	0.22485	0.406055	0.312225	0.505548		0.0579938	0.2784	0.430497	0.445785	0.313755			4	0.206944	-0.35637		0.179147
		4	0.0815158	0.663027	0.0950941	0.775239	0.218423	0.737814		0.07708	0.312809	0.430928	0.68471	0.511024	0.701726		0.0912709	0.801457	0.20862	0.851475	0.628485	0.0202042			4	0.0385523	0.0605975	0.440331	0.476098	0.147301		0.0623328	0.237122	0.350852	0.506892	0.524934		0.0362642	0.0591804	0.160029	0.158164	0.251574			5	0.152528	-0.169699		0.301095
		5	0.113316	0.0962709	0.369015	0.560261	0.498381	0.857792		0.0336708	0.214875	0.634424	0.585532	0.487322	0.696677		0.123229	0.352931	0.338819	0.806485	0.786709	0.697294			5	0.0641068	0.240648	0.409508	0.553353	0.373746		0.0471815	0.179247	0.293561	0.265094	0.324863		0.071432	0.367387	0.166705	0.171832	0.528423			6	0.209553	-0.148296		0.26132
		6	0.0589759	0.460864	0.625659	0.37624	0.283537	0.861214		0.0650035	0.21257	0.495991	0.392142	0.500296	0.76183		0.0666985	0.0493178	0.27103	0.736076	0.62197	0.681234			6	0.134488	0.105568	0.0456736	0.379779	0.536807		0.0230602	0.221187	0.368506	0.457346	0.556424		0.0490043	0.234682	0.392877	0.339762	0.440665			7	0.206646	-0.184501		0.227351
		7	0.0759726	0.641067	0.0448395	0.46281	0.209798	0.833656		0.186556	0.112946	0.415702	0.660648	0.671729	0.688545		0.032358	0.290082	0.280524	0.82132	0.753463	0.601157			7	0.0967257	0.0391891	0.29285	0.321463	0.137471		0.0668098	0.299076	0.252491	0.411491	0.383637		0.0808787	0.149888	0.442825	0.451377	0.267317			8	0.174449	-0.164288		0.260023
		8	0.0729365	0.0144144	0.324351	0.250914	0.871278	0.604758		0.0895887	0.304676	0.508404	0.310654	0.669388	0.774337		0.125838	0.242601	0.361374	0.81013	0.803394	0.55454			8	0.101916	0.160603	0.211905	0.3543	0.155878		0.0487333	0.218349	0.308846	0.397826	0.429604		0.0813387	0.251302	0.412719	0.28935	0.588999			9	0.236724	-0.175082		0.312359
		9	0.0740913	0.161223	0.523078	0.599718	0.0901307	0.646374		0.0661672	0.354373	0.132981	0.459889	0.66494	0.62248		0.0276894	0.221334	0.483302	0.343246	0.67038	0.705989			9	0.0247966	0.091573	0.284873	0.174937	0.50435		0.114111	0.159442	0.275819	0.530822	0.321319		0.0679943	0.166269	0.346148	0.503269	0.593638			10	0.261308	-0.229422		0.339766
		10	0.127965	0.0243999	0.464153	0.623663	0.679581	0.504084		0.0835269	0.170202	0.721191	0.634374	0.327454	0.704387		0.00118225	0.194009	0.735673	0.449328	0.724547	0.679732			10	0.0515715	0.123964	0.24151	0.251512	0.340093		0.0787722	0.269102	0.451149	0.487487	0.328615		0.0701995	0.131919	0.436457	0.539877	0.483962			11	0.182977	-0.278228		0.343311
		11	0.0519056	0.295612	0.35994	0.713354	0.651215	0.687541		0.0856785	0.568364	0.625702	0.291283	0.591074	0.213617		0.0851003	0.292885	0.321245	0.7001	0.588734	0.729034			11	0.0237268	0.247533	0.431167	0.41071	0.179128		0.0496722	0.189264	0.283337	0.43254	0.591069		0.0250343	0.158349	0.105735	0.484526	0.544498			12	0.192185	-0.272813		0.143645
		12	0.120568	0.0437003	0.0773505	0.712167	0.687868	0.66719		0.0537459	0.247599	0.456496	0.486169	0.622912	0.189955		0.0732836	0.288511	0.255903	0.792478	0.812633	0.135868			12	0.0142547	0.0842701	0.389028	0.371628	0.23781		0.0664939	0.122392	0.236237	0.593373	0.521005		0.0290001	0.187	0.381964	0.49517	0.546948			13	0.177031	-0.260034		0.3016
		13	0.0498297	0.21052	0.214846	0.794572	0.815428	0.678679		0.10104	0.444953	0.383312	0.33744	0.435445	0.508865		0.0255457	0.341301	0.71863	0.766038	0.538152	0.761924			13	0.03387	0.0918042	0.419364	0.147306	0.434324		0.137797	0.190393	0.26855	0.76233	0.435839		0.0933304	0.0947102	0.394993	0.556033	0.482215			14	0.165715	-0.174967		0.147471
		14	0.123755	0.124761	0.608983	0.280723	0.400471	0.732614		0.0359916	0.18153	0.309642	0.589819	0.566289	0.449465		0.0226504	0.532348	0.503923	0.754264	0.506802	0.699995			14	0.134977	0.0369754	0.238563	0.132058	0.213462		0.054518	0.265197	0.483538	0.197489	0.264788		0.0782767	0.119316	0.571241	0.504569	0.465726			15	0.249591	-0.250971		0.185769
		15	0.0208353	0.100861	0.430591	0.454145	0.491565	0.655363		0.129492	0.477582	0.0995846	0.801687	0.454657	0.642255		0.0373197	0.180698	0.408963	0.600721	0.736035	0.678987			15	0.021	0.0851234	0.147028	0.551104	0.213882		0.0492592	0.102261	0.432337	0.372834	0.205227		0.0553379	0.358233	0.556728	0.479473	0.549871			16	0.191983	-0.250971		0.198473
		16	0.0456225	0.0111254	0.635802	0.410639	0.873493	0.495776		0.100341	0.12088	0.169078	0.933819	0.235614	0.810858		0.0692927	0.258891	0.670197	0.53869	0.856391	0.472054			16	0.126947	0.0312101	0.371965	0.568414	0.442308		0.0541639	0.110972	0.397437	0.358174	0.549464		0.101859	0.281652	0.232411	0.459624	0.263923			17	0.191983	-0.18062		0.262185
		17	0.0307796	0.0906979	0.424916	0.287756	0.90281	0.60487		0.0780699	0.580966	0.227002	0.834144	0.270267	0.716242		0.157353	0.260478	0.268766	0.603094	0.512962	0.656926			17	0.0586392	0.14538	0.152397	0.363727	0.343384		0.0515674	0.315475	0.367398	0.228656	0.33411		0.118345	0.234101	0.576524	0.495897	0.297512			18	0.277868	-0.252234		0.276168
		18	0.106941	0.537929	0.593775	0.841386	0.684151	0.809922		0.0535833	0.114755	0.372925	0.759603	0.719107	0.368349		0.0457957	0.286814	0.250965	0.682714	0.615022	0.653332			18	0.0316317	0.0200136	0.418208	0.362705	0.458691		0.0413971	0.168256	0.348089	0.580361	0.580874		0.0831419	0.0742354	0.165222	0.512954	0.515615			19	0.243907	-0.210751		0.248097
		19	0.0988592	0.150787	0.389812	0.377642	0.837777	0.624443		0.122805	0.444022	0.364741	0.422746	0.749181	0.303279		0.0487957	0.282219	0.755462	0.741792	0.640397	0.436375			19	0.0227427	0.153176	0.0947933	0.406475	0.368429		0.080062	0.232043	0.433379	0.68062	0.425433		0.0690783	0.20026	0.458121	0.493565	0.362883			20	0.136997	-0.202252		0.22699
		20	0.0369093	0.0707401	0.386032	0.618366	0.566146	0.574971		0.108377	0.206462	0.321097	0.516842	0.78376	0.833896		0.147593	0.525306	0.552798	0.75156	0.898885	0.614645			20	0.0557748	0.0573814	0.0592397	0.509956	0.395702		0.0875033	0.181696	0.165085	0.59085	0.58816		0.0658081	0.14478	0.158411	0.6171	0.527511			21	0.178634	-0.293262		0.226322
		21	0.0806162	0.0848952	0.110783	0.732839	0.393187	0.446458		0.0600417	0.282748	0.524298	0.601976	0.433298	0.298598		0.0661857	0.189995	0.752434	0.705718	0.582126	0.645164			21	0.0645631	0.172796	0.071313	0.259678	0.417434		0.0884454	0.175848	0.522676	0.609641	0.467998		0.0668887	0.117796	0.552728	0.535369	0.229182			22	0.185461	-0.223566		0.199099
		22	0.0676836	0.0587538	0.544263	0.524567	0.382812	0.617304		0.127961	0.314372	0.60529	0.437814	0.743063	0.527546		0.0740242	0.184086	0.751573	0.511228	0.338207	0.750211			22	0.0407711	0.183047	0.522889	0.475486	0.440689		0.0763237	0.104354	0.371188	0.266457	0.283208		0.0387072	0.123452	0.367679	0.528535	0.210013			23	0.193326	-0.194327		0.508338
		23	0.0706314	0.0779092	0.396592	0.358172	0.490234	0.160809		0.088669	0.249006	0.700301	0.723238	0.462152	0.778932		0.193159	0.228842	0.578824	0.407214	0.492638	0.344482			23	0.0070486	0.178834	0.474946	0.303157	0.500711		0.0657898	0.358975	0.113789	0.471955	0.480459		0.0811299	0.0947461	0.379671	0.221995	0.499678			24	0.358874	-0.175534		0.176902
		24	0.0681457	0.0979436	0.045474	0.588247	0.666022	0.545953		0.192222	0.335261	0.418367	0.722537	0.580905	0.496207		0.102233	0.260941	0.251082	0.343134	0.520031	0.718573			24	0.0710275	0.106527	0.381629	0.278092	0.365529		0.0716904	0.360946	0.211047	0.355229	0.211003		0.050918	0.193266	0.363371	0.660804	0.541841			25	0.153455	-0.251522		0.241435
		25	0.00475532	0.817996	0.380365	0.200669	0.542942	0.683407		0.19931	0.0918806	0.536135	0.333494	0.536981	0.809065		0.183859	0.135381	0.660849	0.749885	0.530715	0.592122			25	0.0635141	0.144223	0.235632	0.15137	0.424566		0.0514628	0.0729563	0.416193	0.552653	0.296413		0.0508464	0.256796	0.4688	0.37794	0.529807			26	0.149444	-0.261084		0.203612
		26	0.0170709	0.176279	0.409838	0.271164	0.806311	0.714078		0.164763	0.124515	0.518677	0.612399	0.639804	0.407256		0.0763446	0.209355	0.458168	0.907628	0.443997	0.767151			26	0.0558691	0.0978719	0.446193	0.137983	0.5614		0.0792764	0.41706	0.176936	0.583154	0.508525		0.140559	0.163658	0.540146	0.645995	0.506604			27	0.247221	-0.237226		0.201776
		27	0.13248	0.158865	0.738444	0.627188	0.37975	0.747674		0.110536	0.430302	0.605058	0.668715	0.606979	0.899237		0.0904236	0.129197	0.559565	0.660781	0.231045	0.664483			27	0.0959054	0.0508081	0.247856	0.29401	0.318977		0.0463516	0.0297598	0.365542	0.468737	0.475146		0.0251874	0.221654	0.430482	0.440008	0.493636			28	0.19836	-0.21574		0.26141
		28	0.0404237	0.118142	0.314228	0.697773	0.268417	0.774461		0.0914761	0.253068	0.562761	0.562966	0.583674	0.589844		0.102083	0.330344	0.537049	0.241118	0.267123	0.735094			28	0.0806678	0.128337	0.127237	0.396323	0.393452		0.069424	0.108353	0.417752	0.340451	0.553516		0.050936	0.102221	0.427533	0.142329	0.377742			29	0.301026	-0.135796		0.378259
		29	0.0599438	0.158444	0.418681	0.666096	0.511167	0.520638		0.113027	0.594986	0.38019	0.659963	0.631276	0.664565		0.100207	0.117599	0.453367	0.452496	0.399082	0.610422			29	0.05218	0.0478702	0.494354	0.411935	0.399711		0.0766722	0.0724632	0.322241	0.333869	0.715946		0.0837562	0.172073	0.35066	0.435005	0.55035			30	0.281725	-0.191784		0.342554
		30	0.0815554	0.0380336	0.21639	0.70387	0.238206	0.597075		0.147049	0.22203	0.35944	0.543066	0.62124	0.621927		0.0871842	0.125199	0.481103	0.370655	0.924192	0.634085			30	0.117841	0.0709656	0.367519	0.35629	0.410212		0.0458609	0.244942	0.328966	0.580559	0.565893		0.0972247	0.285689	0.451232	0.435553	0.47587			31	0.293772	-0.153495		0.353848
		31	0.0992844	0.144505	0.389011	0.401182	0.852727	0.557984		0.0900329	0.341133	0.483853	0.692554	0.627489	0.526649		0.0166465	0.443652	0.704604	0.363944	0.30537	0.851389			31	0.128541	0.237421	0.4776	0.548612	0.519258		0.0834586	0.230577	0.276664	0.618076	0.367333		0.041578	0.360392	0.377309	0.422425	0.432402			32	0.28576	-0.203377		0.722181
		32	0.157436	0.125072	0.687898	0.494442	0.49579	0.421218		0.0495436	0.470944	0.244789	0.328428	0.603536	0.547157		0.0719931	0.10123	0.773638	0.593079	0.370891	0.813072			32	0.0355026	0.0848323	0.183585	0.564566	0.230568		0.0677191	0.0459791	0.328958	0.400528	0.669571		0.0452416	0.323207	0.4723	0.589378	0.416782			33	0.211521	-0.291834		0.376292
		33	0.0124278	0.352421	0.287755	0.0767029	0.591681	0.780378		0.0330872	0.730805	0.305935	0.465194	0.284611	0.49156		0.0530538	0.300896	0.464751	0.613711	0.450204	0.46591			33	0.0401789	0.200537	0.0510716	0.591839	0.440312		0.0358845	0.162302	0.432007	0.554449	0.400006		0.123509	0.162745	0.0565209	0.484376	0.4542			34	0.293609	-0.211604		0.302303
		34	0.0408703	0.0738107	0.149664	0.491565	0.626067	0.664305		0.0579062	0.729177	0.375441	0.473475	0.660271	0.512475		0.0197798	0.587962	0.40111	0.347142	0.342198	0.672989			34	0.0138426	0.0411132	0.352959	0.325847	0.363512		0.0312048	0.223324	0.411502	0.675612	0.281941		0.00550086	0.137035	0.412508	0.438509	0.4654			35	0.187747	-0.278305		0.253854
		35	0.0851931	0.299382	0.137825	0.378987	0.617555	0.303773		0.0546	0.31571	0.474591	0.494152	0.533953	0.441008		0.0620416	0.494039	0.388265	0.652364	0.623595	0.538196			35	0.0570699	0.0557558	0.271194	0.3028	0.498863		0.0624233	0.16878	0.435704	0.204484	0.503833		0.0426913	0.291026	0.257591	0.419851	0.4012			36	0.274028	-0.183726		0.292785
		36	0.0811789	0.247041	0.209129	0.453143	0.683847	0.803777		0.0958	0.284968	0.215081	0.308828	0.577066	0.582016		0.108925	0.192578	0.308303	0.36352	0.848307	0.807767			36	0.0558354	0.113432	0.394503	0.339861	0.530443		0.109486	0.113337	0.173585	0.547771	0.533596		0.111647	0.130546	0.338035	0.567529	0.4251			37	0.166706	-0.323452		0.770672
		37	0.0900053	0.496445	0.359255	0.467451	0.709979	0.7845		0.0524	0.527526	0.645973	0.275616	0.579676	0.640554		0.097511	0.0403512	0.288726	0.643061	0.589327	0.877405			37	0.0762387	0.0739805	0.0944602	0.471167	0.37041		0.126483	0.0352532	0.305146	0.507603	0.144455		0.0446584	0.289852	0.130726	0.621061	0.3845			38	0.276541	-0.193396		0.213001
		38	0.0617134	0.476727	0.270495	0.0193645	0.49419	0.700132		0.0678	0.220947	0.526362	0.603273	0.334916	0.525274		0.0912615	0.250489	0.227143	0.521981	0.770823	0.89172			38	0.0764939	0.0312501	0.143006	0.474435	0.556072		0.030176	0.245134	0.327907	0.469812	0.329349		0.0703769	0.20364	0.560317	0.538485	0.3956			39	0.415928	-0.292042		0.333984
		39	0.020493	0.351129	0.509395	0.483908	0.422106	0.539958		0.0125	0.377656	0.622225	0.39028	0.34239	0.609086		0.101001	0.120512	0.304891	0.856979	0.623022	0.832477			39	0.0450092	0.105899	0.170382	0.295737	0.526684		0.0119918	0.327689	0.243174	0.502742	0.195047		0.0610943	0.182843	0.572853	0.435599	0.4565			40	0.364486	-0.251057		0.212941
		40	0.0399839	0.14843	0.681141	0.250996	0.518797	0.442425		0.0554	0.132359	0.429989	0.594202	0.705389	0.40616		0.0768961	0.181024	0.540271	0.809262	0.721964	0.85584			40	0.0418837	0.1171	0.377935	0.605411	0.106014		0.0735552	0.0218401	0.456312	0.543656	0.235414		0.0548857	0.322253	0.578239	0.291575	0.4652			41	0.380878	-0.33251		0.218119
		41	0.113151	0.341876	0.0614981	0.839142	0.842686	0.390832			0.251471	0.122598	0.71002	0.749987	0.814883		0.0352895	0.188209	0.204575	0.661278	0.532825	0.211153			41	0.143475		0.446164	0.369011	0.577012		0.0497393	0.114526	0.357491	0.16364	0.567658		0.0587602	0.179549	0.534436	0.477056	0.4624			42	0.186434	-0.210095		0.317748
		42	0.197956	0.146298	0.296602	0.788295	0.285244	0.820858			0.341955	0.433891	0.368453	0.695274	0.797449			0.356264	0.20439	0.3839	0.311521	0.748458			42	0.0322749		0.245577	0.362235	0.473081		0.04545	0.149475	0.48516	0.563813	0.547285		0.0718188	0.284375	0.515366	0.318764	0.4565			43	0.193615	-0.244958		0.264997
		43	0.071426	0.0452085	0.226702	0.19927	0.456345	0.565908			0.236024	0.401392	0.795547	0.465985	0.756146			0.496683	0.208188	0.615626	0.733757	0.881535			43	0.052122			0.346751	0.331214		0.115289	0.0510104	0.390242	0.627717	0.677272		0.0387311	0.130607	0.482456	0.487232				44	0.199361	-0.271552		0.27843
		44	0.0483753	0.0317155	0.10118	0.703386	0.82894	0.542387			0.272251	0.239928	0.48324	0.578999	0.677498			0.0456023	0.356239	0.210734	0.553848	0.461824			44	0.127598			0.339656	0.276448		0.114715	0.224985	0.306364	0.436307	0.301174		0.0618314	0.18798	0.120439	0.557816				45	0.424986	-0.161602		0.446411
		45	0.05215	0.0535681	0.271165	0.631353	0.272845	0.482424			0.320084	0.439837	0.566095		0.575544			0.35618	0.547292	0.193338	0.286506	0.218791			45				0.379542	0.257114		0.110736	0.127855	0.403734	0.546923	0.318549		0.0672176	0.20958	0.340632	0.439699				46	0.140601	-0.250732		0.239367
		46		0.0863096	0.337742	0.27939	0.283822	0.469838			0.457046	0.460013	0.596425		0.365433			0.528228	0.345457	0.575409	0.795361	0.73975			46				0.371155	0.327408		0.0514935	0.18546	0.439996	0.358191	0.202628				0.350743	0.5077				47	0.187081	-0.471227		0.438548
		47		0.114267	0.592824	0.198201		0.590389			0.213385	0.549086	0.827917		0.770891			0.202613	0.390189	0.813422	0.824399	0.809426			47				0.494997	0.433024		0.00467911	0.337254	0.531516	0.428435	0.507653				0.186095	0.312396				48	0.283461	-0.229728		0.336729
		48		0.253938	0.716546	0.9306		0.88559			0.342208	0.559933	0.806481		0.870292			0.398506	0.496421	0.445077	0.589555	0.76534			48					0.307158		0.0950642	0.121584	0.27576	0.397567					0.397259	0.595454				49	0.275899	-0.358014		0.21738
		49		0.537797	0.176222	0.171135		0.864217			0.449007	0.643893	0.601572		0.53178			0.599311	0.223795	0.679045	0.809816	0.772163			49					0.442527		0.0402587	0.245624	0.297504	0.452562					0.127922	0.501389				50	0.428694	-0.212603		0.209001
		50		0.52279	0.502947	0.649994		0.303853			0.551468	0.154678	0.672089		0.842943			0.282386	0.323562	0.700065	0.403553	0.811149			50					0.170012		0.0398263	0.17004	0.362356	0.458779					0.367634	0.261887				51	0.558143	-0.216803		0.486851
		51		0.443058	0.603726	0.332466		0.797584			0.402149	0.49291			0.808476			0.236172	0.244212	0.519374	0.337101	0.809307			51					0.214733		0.0823145	0.128932	0.350435						0.156554	0.482562				52	0.340778	-0.536025		0.666037
		52		0.224378	0.64191	0.631086		0.839684			0.235157	0.386596			0.580478			0.0203295	0.232956	0.574514	0.313066	0.462362			52					0.640176			0.193919	0.292465							0.356435				53	0.225582	-0.427556		0.341668
		53		0.648277	0.245346	0.578847					0.0913343				0.784821			0.234917	0.254653	0.578154	0.384746	0.786714			53					0.206006															54	0.225582	-0.232639		0.171271
		54		0.600949	0.434722	0.470766					0.0936465				0.843313			0.78544	0.283616	0.580951	0.868609	0.749991																							55	0.51174	-0.224442		0.523527
		55		0.457519	0.415165	0.624303					0.554354				0.711336			0.237759	0.816343	0.48944	0.666304	0.759638			Values used in the graph																				56	0.203893	-0.246251		0.448596
		56		0.469673	0.131308	0.5075									0.337753			0.825366	0.699542	0.531491	0.538111	0.421171			Golgi fraction of VSVGtso45-GFP																				57	0.435608	-0.3189		0.434602
		57		0.18722	0.258526	0.442801									0.79399			0.655358	0.691614	0.878638	0.387733	0.372299																							58	0.238188	-0.149155		0.249319
		58		0.135307	0.398023	0.43593									0.874069			0.366988	0.30954		0.627549	0.890257			mean	0.0652275	0.116285	0.289852	0.384392	0.367752		0.0645867	0.187081	0.345563	0.459255	0.427476		0.0641528	0.199209	0.373126	0.45336	0.445857			59	0.198645	-0.301249		0.282348
		59		0.38414	0.462739													0.23083	0.587815		0.649002	0.825745			s.e.m.	0.00559096	0.0106565	0.021955	0.0183233	0.0177778		0.00407659	0.0126257	0.0127925	0.0188912	0.0208643		0.00416685	0.0119508	0.0206529	0.0168485	0.015525			60	0.491155	-0.290567		0.656025
		60		0.0252536	0.277862													0.537745	0.235418		0.609595	0.953039			no of cells	44	40	42	47	53		51	52	52	50	47		45	45	51	52	42			61	0.215727	-0.272454		0.855757
		61			0.725339													0.274237			0.41466	0.912329																							62	0.359194	-0.310014		0.277893
		62			0.243957													0.147919			0.433278	0.343552																							63	0.928697	-0.261338		0.269758
		63			0.381915													0.287792				0.580946																							64	0.208337	-0.251979		0.267497
		64			0.578693													0.478688																											65	0.247633	-0.18775		0.419435
		65			0.0898555													0.155843																											66	0.786695	-0.284569		0.379124
		66			0.27659													0.408894																											67	0.356853	-0.326586		0.379124
		67																0.453586																											68	0.127623	-0.271751		0.292225
		68																0.0746038																											69	0.499651	-0.194533		0.160569
		69																0.131696																											70	0.162504	-0.194533		0.716998
		70																0.388097																											71	0.168848	-0.386102		0.140243
		71																0.202933																											72	0.506664	-0.233627		0.140243
		72																0.160862																											73	0.471081	-0.461591		2.05837
																																													74	0.158827	-0.248211		0.276436
		Values used in the graph																																											75	0.861611	-0.364381		0.919058
		Golgi fraction of ManII-SBP-GFP																																											76	0.551911	-0.155159		0.850207
																																													77	0.285984	-0.226496		0.409846
		mean	0.0724054	0.248017	0.364011	0.510653	0.543795	0.627849		0.0884814	0.318367	0.434337	0.568525	0.563973	0.614329		0.0790139	0.319665	0.430048	0.598168	0.588936	0.637653																							78	0.186199	-0.134781		0.256733
		s.e.m.	0.00588455	0.0265003	0.0234408	0.0274277	0.0324839	0.0224603		0.00696945	0.0215257	0.0221957	0.0246636	0.0215237	0.024258		0.00678978	0.0234461	0.0238311	0.0243262	0.0235068	0.0268937																							79	0.453499	-0.316492		0.29329
		no of cells	45	60	66	58	46	52		40	55	52	50	44	58		41	72	60	57	62	63																							80	0.593374	-0.391308		0.943923
																																													81	0.225928	-0.326343		0.361832
																																													82	0.714065	-0.309347		0.999057
																																													83	1.27059	-0.353496		0.209918
																																													84	1.16026	-0.239835		0.839861
																																													85	0.14092	-0.612953		0.597168
																																													86	0.485445	-0.249035		0.235608
																																													87	0.184243	-0.495179		0.173737
																																													88	0.704684	-0.443977		0.538332
																																													89	0.560935	-0.451657		0.511617
																																													90	0.271571	-0.332838		0.19002
																																													91	0.973205	-0.178141		1.63683
																																													92	0.250474	-0.673735		0.194658
																																													93	0.237742	-0.455768		0.3784
																																													94	0.171927	-0.867977		0.707386
																																													95	1.25636	-0.60969		0.750736
																																													96	0.490376	-0.305717		0.484293
																																													97	0.38862	-0.25697		0.382042
																																													98	0.203763	-0.18005		1.22345
																																													99	2.23796	-0.212255		0.534689
																																													100	0.624722	-0.184717		0.601429
																																													101	0.488712	-0.297679		0.462476
																																													102	0.180146	-0.163121		0.160745
																																													103	0.3407	-0.792611		0.160745
																																													104	0.792092	-0.524401		0.389708
																																													105	0.418721	-0.568419		0.53008
																																													106	0.482308	-0.402625		0.234581
																																													107	0.612825	-1.06484		0.289536
																																													108	0.404383	-0.187459		2.01723
																																													109	0.555707	-0.319436		0.735349
																																													110	0.419282	-0.585519		0.435503
																																													111	0.339849	-0.941989		0.210295
																																													112	0.591462	-0.213387		0.304344
																																													113	0.181372	-0.386668		0.320927
																																													114	0.969491	-0.940262		0.658978
																																													115	0.400028	-1.06065		0.65812
																																													116	0.18699	-0.196104		0.39865
																																													117	0.219492	-0.369529		0.209121
																																													118	0.267161	-0.325249		0.319518
																																													119	0.338542	-0.489644		0.264622
																																													120	0.20114	-0.408269		0.278351
																																													121	0.142397	-0.246516		0.270175
																																													122	0.141611	-0.29917		1.22156
																																													123	0.19705	-0.294328		0.490198
																																													124	0.370771	-1.23499		0.159084
																																													125	0.4041	-0.967067		0.947462
																																													126	0.214525	-0.607714		1.04733
																																													127	0.156188	-0.158674		0.627705
																																													128	0.205764	-0.794941		0.143872
																																													129	0.58706	-1.09354		1.47746
																																													130	0.594608	-0.64367		0.225452
																																													131	0.196827	-0.486736		0.445879
																																													132	0.419937	-0.260588		0.203308
																																													133	0.210896	-0.285101		1.75897
																																													134	0.326948	-0.667826		0.829086
																																													135	0.211985	-0.81151		0.524147
																																													136	0.884866	-0.552495		0.700213
																																													137	0.411698	-0.96891		0.839142
																																													138	0.406435	-1.63201		0.839142
																																													139	0.744378	-0.756546		0.301407
																																													140	0.460921	-0.820546		1.23838
																																													141	0.47958	-1.02792		0.238351
																																													142	0.821201	-0.338085		0.485358
																																													143	0.600545	-1.13916		3.7584
																																													144	0.232173	-0.269196		0.796886
																																													145	0.612954	-0.413686		0.578297
																																													146	1.26146	-0.992589		0.232284
																																													147	0.357388	-0.827285		0.185323
																																													148	0.552023	-0.376577		0.720622
																																													149	0.413133	-0.427242		0.291525
																																													150	0.373589	-0.599441		0.315705
																																													151	0.222159	-0.293096		0.233813
																																													152	1.28919	-0.969131		0.230399
																																													153	0.343467	-0.548861		0.255138
																																													154	0.505424	-1.60615		0.317278
																																													155	0.210654	-1.28453		0.183736
																																													156	0.16811	-0.319867		0.242687
																																													157	0.377859	-0.865215		0.264757
																																													158	0.624714	-1.693		0.3749
																																													159	0.282219	-0.177301		0.328953
																																													160	0.80456	-0.333332		0.526418
																																													161	0.292487	-1.43011		0.159783
																																													162	0.317052	-0.582027		0.248374
																																													163	0.312604	-0.309111		0.292246
																																													164	0.150275	-2.06168		0.15926
																																													165	0.329683	-0.978777		0.212997
																																													166	0.396447	-0.34533		0.391618
																																													167	0.363596	-0.88494		0.667591
																																													168	0.310752	-1.54374		0.301714
																																													169	0.170376	-0.248633		0.45316
																																													170	0.195196	-0.854782		0.341016
																																													171	0.33007	-0.986043		0.833297
																																													172	0.38568	-0.829528		0.211814
																																													173	0.18656	-1.49453		0.382931
																																													174	0.171838	-1.11066		0.166302
																																													175	0.15992	-1.19337		0.166302
																																													176	0.17362	-1.27794		0.906133
																																													177	0.155869	-2.27404		0.316729
																																													178	0.593321	-0.224328		1.18289
																																													179	0.175068	-0.237717		0.410219
																																													180	0.577105	-0.216885		0.410219
																																													181	0.412505	-0.228137		0.596384
																																													182	0.273377	-0.158409		0.881933
																																													183	0.280813	-0.243947		0.676758
																																													184	0.310266	-0.360194		1.39181
																																													185	0.345398	-0.225535		1.47344
																																													186	0.213701	-0.335272		1.15208
																																													187	0.270923	-0.275398		0.320089
																																													188	0.164829	-0.324663		0.341087
																																													189	0.416575	-0.355946		0.178191
																																													190	0.227455	-0.290472		0.266156
																																													191	0.635995	-0.319907		0.887266
																																													192	0.466291	-0.218327		0.666004
																																													193	0.190557	-0.247338		0.440877
																																													194	0.263234	-0.510918		0.758875
																																													195	0.542632	-0.187698		0.178806
																																													196	0.277926	-0.227742		0.232113
																																													197	0.253105	-0.246603		0.270775
																																													198	0.334477	-0.240503		0.676282
																																													199	0.251945	-0.240503		0.632257
																																													200	0.141149	-0.566166		2.06016
																																													201	0.151278	-0.177862		0.828413
																																													202	0.184135	-0.36158		0.911877
																																													203	0.258492	-0.477506		0.381426
																																													204	0.269977	-0.425921		0.215374
																																													205	0.390886	-0.251236		0.215374
																																													206	0.202341	-0.219868		0.275064
																																													207	0.266889	-0.571105		1.13332
																																													208	0.500572	-0.371713		2.05777
																																													209	0.261057	-0.250528		0.868199
																																													210	0.816736	-0.384924		0.178661
																																													211	0.179418	-0.185695		0.35505
																																													212	0.239329	-0.129397		0.27043
																																													213	0.654434	-0.332326		0.27691
																																													214	0.202168	-0.50808		0.268944
																																													215	0.1851	-0.476797		0.179593
																																													216	0.538498	-0.848888		0.248525
																																													217	0.23684	-0.262424		0.223593
																																													218	0.378453	-0.981926		0.394332
																																													219	0.498465	-0.441082		0.394332
																																													220	0.693809	-0.177964		0.547173
																																													221	0.152685	-0.918472		0.81661
																																													222	0.2538	-0.511854		0.542145
																																													223	0.396511	-1.59378		0.229836
																																													224	0.360398	-0.256525		0.556694
																																													225	0.530612	-0.35186		0.771303
																																													226	0.289268	-0.925853		2.14357
																																													227	0.247314	-0.529531		1.62502
																																													228	0.168251	-0.890112		0.89734
																																													229	0.162512	-0.441966		0.791535
																																													230	0.553911	-0.284256		0.791535
																																													231	0.145753	-0.602924		0.337587
																																													232	0.245308	-0.302105		0.262131
																																													233	0.313789	-0.48727		0.700433
																																													234	0.437053	-0.690592		0.382587
																																													235	0.750936	-0.737984		0.697693
																																													236	0.580386	-0.508415		0.531496
																																													237	0.371282	-0.972765		0.256128
																																													238	0.614938	-0.667346		0.239455
																																													239	0.352646	-0.906133		0.222376
																																													240	0.225481	-0.80554		0.359974
																																													241	0.223729	-0.349468		0.393335
																																													242	0.183762	-1.59228		0.193149
																																													243	0.418677	-0.939653		0.277468
																																													244	0.497463	-0.834808		0.161862
																																													245	0.127928	-1.19613		0.202424
																																													246	0.626537	-1.34794		0.220745
																																													247	0.291999	-1.03675		0.172788
																																													248	0.584837	-0.447904		0.441449
																																													249	0.355803	-0.872879		0.515326
																																													250	0.314576	-1.58981		0.525465
																																													251	0.230623	-0.870153		0.293823
																																													252	0.439497	-1.50125		0.432296
																																													253	0.460213	-2.30015		0.18633
																																													254	0.930578	-0.8704		0.260005
																																													255	0.385939	-1.1182		0.200483
																																													256	0.263091	-0.596318		0.327313
																																													257	0.14842	-1.0465		0.261495
																																													258	0.47451	-0.805887		0.228481
																																													259	1.13924	-2.26473		0.295535
																																													260	0.608011	-0.826995		0.605935
																																													261	0.442118	-1.70392		0.182045
																																													262	0.45592	-1.56038		0.42523
																																													263	0.317246	-0.190794		0.172407
																																													264	0.561184	-0.32807		0.291375
																																													265	0.156627	-0.370926		0.311624
																																													266	0.177133	-0.455668		0.269859
																																													267	0.30572	-0.251083		0.390368
																																													268	0.379696	-0.589458		0.511836
																																													269	0.973541	-0.272451		0.473838
																																													270	0.271039	-0.328312		0.473705
																																													271	0.551977	-0.328312		0.231074
																																													272	0.448662	-0.482335		0.233657
																																													273	1.1734	-0.418109		0.306144
																																													274	1.70122	-0.597157		0.466424
																																													275	0.905468	-0.189519		0.378449
																																													276	0.559797	-0.887175		0.512471
																																													277	0.799898	-0.459926		0.242987
																																													278	1.07759	-0.776968		0.854739
																																													279	0.889631	-0.881363		0.284527
																																													280	0.211129	-0.31468		1.25965
																																													281	0.467443	-0.898855		0.367057
																																													282	0.729077	-0.796741		0.518726
																																													283	0.918028	-0.565916		0.246695
																																													284	0.406703	-0.68035		0.474025
																																													285	0.639992	-0.542939		0.925109
																																													286	0.917825	-0.383041		0.317841
																																													287	0.32659	-1.09721		0.311841
																																													288	0.435956	-0.380665		0.816685
																																													289	0.255	-0.911344		0.658001
																																													290	0.370921	-0.460144		0.516739
																																													291	0.248517	-0.681748		0.601054
																																													292	0.267124	-0.36191		0.617354
																																													293	0.56912	-1.11301		0.209205
																																													294	0.492389	-2.99682		0.567477
																																													295	0.352308	-2.05737		1.19332
																																													296	0.395579	-1.82988		0.790916
																																													297	0.274863	-0.362173		0.199777
																																													298	0.341764	-0.352315		0.263099
																																													299	0.307373	-0.345122		0.829554
																																													300	0.367393	-0.132202		0.338817
																																													301	0.21702	-1.27238		0.374832
																																													302	0.367691	-1.19217		0.388916
																																													303	0.263429	-0.318117		0.706541
																																													304	1.20304	-0.667871		0.48789
																																													305	0.385668	-0.440106		0.698563
																																													306	0.937257	-1.35495		0.648656
																																													307	0.245975	-0.529953		0.681601
																																													308	0.642077	-0.288837		0.409936
																																													309	0.808027	-0.151385		0.478907
																																													310	1.29877	-0.183086		0.30413
																																													311	0.784208	-0.155726		0.223045
																																													312	0.193695	-0.263215		0.248982
																																													313	0.806942	-0.20091		0.936285
																																													314	1.04102	-0.236958		0.929916
																																													315	0.881197	-0.153492		0.649744
																																													316	0.161378	-0.212314		0.283351
																																													317	0.653387	-0.139129		0.599907
																																													318	0.159097	-0.122732		0.286452
																																													319	1.74346	-0.123335		0.629899
																																													320	0.336342	-0.142013		0.256807
																																													321	0.273447	-0.17062		0.262555
																																													322	0.20348	-0.258941		2.10886
																																													323	0.554275	-0.264826		0.437408
																																													324	0.735759	-0.184266		0.399405
																																													325	0.231515	-0.195515		1.03189
																																													326	2.08624	-0.156243		0.551529
																																													327	0.454604	-0.17378		1.50921
																																													328	0.946935	-0.256779		0.378289
																																													329	0.637136	-0.141609		0.147792
																																													330	0.869191	-0.340772		0.447356
																																													331	0.910776	-0.333479		0.681197
																																													332	0.310885	-0.210659		0.367785
																																													333	1.18933	-0.252016		1.37195
																																													334	1.49511	-0.174195		0.48479
																																													335	0.461314	-0.18464		1.42405
																																													336	1.21464	-0.387031		0.464292
																																													337	0.823511	-0.286775		0.306365
																																													338	0.488244	-0.29542		0.541367
																																													339	0.267449	-0.670709		0.623075
																																													340	0.200438	-0.227849		0.460645
																																													341	0.350562	-0.159554		0.661745
																																													342	0.183245	-0.342076		0.783043
																																													343	0.276822	-0.227618		0.729657
																																													344	0.431091	-0.208655		0.185544
																																													345	0.247089	-0.321157		0.82205
																																													346	0.252417	-0.319246		0.726058
																																													347	0.415424	-0.545026		0.657408
																																													348	0.376011	-0.179675		0.18666
																																													349	0.556005	-0.237445		0.376928
																																													350	0.147604	-0.592204		0.378108
																																													351	0.277597	-0.302902		0.582761
																																													352	0.332857	-0.18736		0.193834
																																													353	0.423474	-0.397113		0.579776
																																													354	0.358366	-0.267727		1.04057
																																													355	0.27547	-0.153253		0.818736
																																													356	0.195506	-0.217583		1.05644
																																													357	0.425348	-0.40245		2.47018
																																													358	0.173743	-0.174622		0.211855
																																													359	0.277894	-0.327991		0.250257
																																													360	0.290963	-0.15201		0.479
																																													361	0.33847	-0.192965		0.257071
																																													362	0.294207	-0.390748		1.70378
																																													363	0.372412	-0.682673		0.623435
																																													364	0.426932	-0.278075		0.937761
																																													365	0.42333	-0.143173		0.307206
																																													366	0.369608	-0.197037		0.84154
																																													367	0.406215	-0.409586		0.446589
																																													368	0.210755	-0.626633		0.160505
																																													369	0.153599	-0.256568		1.12429
																																													370	0.913262	-0.150806		0.698356
																																													371	0.63148	-0.544382		0.414573
																																													372	0.667561	-0.452233		0.499099
																																													373	1.11927	-0.28637		0.677897
																																													374	0.302449	-0.27261		0.303876
																																													375	0.24156	-0.192915		0.285772
																																													376	0.314069	-0.330428		1.0635
																																													377	0.280505	-0.566943		0.218711
																																													378	0.421726	-0.56014		0.622727
																																													379	0.320063	-0.655084		0.710788
																																													380	1.18803	-0.679351		0.413862
																																													381	0.315067	-0.241386		0.436311
																																													382	0.394846	-0.619124		0.684071
																																													383	0.366043	-0.585173		0.381548
																																													384	0.385808	-0.460958		1.2007
																																													385	0.205359	-0.281869		0.511846
																																													386	1.00069	-0.26535		0.36777
																																													387	1.07408	-0.293928		0.193091
																																													388	0.193952	-0.305463		0.927786
																																													389	0.219053	-0.151604		0.792503
																																													390	0.304	-0.272375		0.913289
																																													391	0.59488	-0.56034		1.21253
																																													392	0.433193	-0.122628		0.492568
																																													393	0.232608	-0.190802		0.381033
																																													394	1.13441	-0.212894		0.902761
																																													395	0.546698	-0.328887		0.25606
																																													396	0.200088	-0.539174		1.42447
																																													397	0.221561	-0.323718		0.283896
																																													398	0.546748	-0.660363		0.845604
																																													399	0.424997	-0.141154		1.4694
																																													400	0.315428	-0.358675		1.63347
																																													401	0.874617	-0.781414		0.403409
																																													402	0.223218	-0.368969		2.49885
																																													403	0.749619	-0.360681		0.313105
																																													404	1.11317	-0.214477		0.417817
																																													405	0.403507	-0.268075		2.84672
																																													406	0.965611	-0.458238		0.888526
																																													407	1.36673	-0.534832		1.39805
																																													408	0.23169	-0.48963		1.29664
																																													409	0.169874	-0.214017		0.463806
																																													410	0.313566	-0.420016		0.482522
																																													411	0.513015	-0.503312		0.545564
																																													412	0.22728	-0.252203		0.414055
																																													413	0.550441	-0.452307		0.570388
																																													414	0.15015	-0.237746		0.294988
																																													415	0.170023	-0.737113		0.315631
																																													416	0.133879	-0.303687		0.588034
																																													417	0.130302	-0.21017		0.115702
																																													418	0.655991	-0.157097		0.302408
																																													419	0.214411	-0.36348		0.34397
																																													420	0.261773	-0.637718		0.336416
																																													421	0.192323	-0.213583		0.258382
																																													422	0.893233	-1.02934		0.496961
																																													423	1.45321	-0.849896		0.458596
																																													424	0.180609	-0.474337		0.379248
																																													425	0.248271	-0.679087		0.316049
																																													426	1.1207	-0.687203		0.557549
																																													427	0.224833	-0.230806		0.26081
																																													428	0.481631	-0.300362		0.21674
																																													429	0.508945	-0.230157		0.300219
																																													430	1.44079	-0.255741		0.203763
																																													431	0.239911	-0.705594		0.568237
																																													432	0.634367	-0.285313		0.456802
																																													433	1.33208	-0.292151		0.216437
																																													434		-0.419122		0.467645
																																													435		-0.330082		0.533474
																																													436		-0.168732		0.412422
																																													437		-0.150529		0.356262
																																													438		-0.585719		0.93509
																																													439		-0.544752		0.38841
																																													440		-0.890821		0.298652
																																													441		-0.45756		0.691323
																																													442		-0.344774		0.500009
																																													443		-0.205429		0.204751
																																													444		-0.665376		0.295728
																																													445		-0.321966		0.336966
																																													446		-0.367389		0.321784
																																													447		-0.43652		0.522615
																																													448		-0.207792		0.681721
																																													449		-0.727705		0.483354
																																													450		-0.454789		0.895991
																																													451		-0.419337		0.667441
																																													452		-0.388656		0.717638
																																													453		-0.326956		0.449669
																																													454		-0.48756		0.519488
																																													455		-0.275462		0.407634
																																													456		-0.39572		0.237241
																																													457		-0.271032		0.226842
																																													458		-0.31849		0.945608
																																													459		-0.17156		0.289667
																																													460		-0.524203		0.313369
																																													461		-0.462072		0.336754
																																													462		-0.209597		0.483732
																																													463		-0.662948		0.381334
																																													464		-0.958264		0.916519
																																													465		-0.714446		1.11256
																																													466		-0.51498		0.631103
																																													467		-0.691622		0.187584
																																													468		-1.26077		0.312873
																																													469		-0.358486		0.609886
																																													470		-0.181428		0.245421
																																													471		-0.43987		1.08165
																																													472		-0.43714		0.45044
																																													473		-0.213457		0.428282
																																													474		-1.37704		0.526057
																																													475		-0.275993		0.538956
																																													476		-0.270326		0.468835
																																													477		-0.596311		0.598035
																																													478		-0.540722		0.171324
																																													479		-0.476206		0.367482
																																													480		-1.14593		0.451701
																																													481		-0.454415		0.268398
																																													482		-0.394407		0.509275
																																													483		-0.565462		0.569167
																																													484		-0.252998		0.208206
																																													485		-0.250982		0.572584
																																													486		-0.725722		0.410315
																																													487		-0.775436		1.0774
																																													488		-0.731833		0.509397
																																													489		-0.196807		0.364203
																																													490		-0.543503		1.87831
																																													491		-0.284073		0.779337
																																													492		-0.334054		0.910604
																																													493		-0.485726		0.448664
																																													494		-0.543712		0.951632
																																													495		-0.621483		0.555408
																																													496		-0.525794		0.808697
																																													497		-0.190943		0.224708
																																													498		-0.378634		0.708077
																																													499		-0.505289		2.31706
																																													500		-0.503409		0.349873
																																													501		-0.148165		1.62482
																																													502		-0.230856		0.79556
																																													503		-0.343547		0.261232
																																													504		-0.734871		0.319269
																																													505		-0.303117		0.653611
																																													506		-0.545815		0.507727
																																													507		-0.460276		0.402408
																																													508		-0.41521		0.851333
																																													509		-1.07642		0.25495
																																													510		-1.76366		0.342048
																																													511		-0.77071		0.451858
																																													512		-0.601587		0.47507
																																													513		-0.371233		0.799813
																																													514		-0.367868		0.582462
																																													515		-0.792716		0.276196
																																													516		-0.773347		1.17948
																																													517		-0.741797		0.872866
																																													518		-0.498736		0.228157
																																													519		-1.34526		0.565541
																																													520		-0.70983		0.464821
																																													521		-0.43829		0.688252
																																													522		-0.781442		0.834609
																																													523		-0.270746		0.304632
																																													524		-1.54861		0.392558
																																													525		-0.269482		0.890152
																																													526		-1.0677		0.334828
																																													527		-0.259844		0.595589
																																													528		-0.482995		0.622539
																																													529		-0.424643		0.408565
																																													530		-0.965018		0.245774
																																													531		-0.204666		0.44278
																																													532		-0.832361		0.667976
																																													533		-0.223938		0.590536
																																													534		-1.65379		0.556745
																																													535		-0.266534		0.376422
																																													536		-1.01058		0.88322
																																													537		-0.343851		1.33579
																																													538		-0.348261		1.02399
																																													539		-0.270239		1.43993
																																													540		-1.17838		0.791678
																																													541		-0.507872		0.200003
																																													542		-0.445621		0.678992
																																													543		-0.304198		1.18861
																																													544		-0.658492		0.788682
																																													545		-0.705276		1.44434
																																													546		-1.18881		0.188366
																																													547		-0.391505		0.364046
																																													548		-0.469538		0.660295
																																													549		-0.226644		0.651926
																																													550		-0.292427		0.209873
																																													551		-1.33863		1.17078
																																													552		-0.736486		0.445602
																																													553		-0.772052		0.302034
																																													554		-1.58578		0.340828
																																													555		-0.396789		0.292615
																																													556		-0.148039		1.11112
																																													557		-0.76401		0.425281
																																													558		-0.922574		0.187496
																																													559		-0.569232		0.597036
																																													560		-0.278265
																																													561		-0.843633
																																													562		-1.46298
																																													563		-1.21798
																																													564		-0.344216
																																													565		-0.3779
																																													566		-1.23279
																																													567		-2.48304
																																													568		-1.71311
																																													569		-1.16799
																																													570		-0.200006
																																													571		-0.186819
																																													572		-0.143533
																																													573		-0.212533
																																													574		-0.140453
																																													575		-0.153871
																																													576		-0.196035
																																													577		-0.343776
																																													578		-0.151089
																																													579		-0.241022
																																													580		-0.184153
																																													581		-0.259633
																																													582		-0.35744
																																													583		-0.359583
																																													584		-0.265884
																																													585		-0.636127
																																													586		-0.19242
																																													587		-0.356419
																																													588		-0.388061
																																													589		-0.455504
																																													590		-0.345211
																																													591		-0.409907
																																													592		-0.213699
																																													593		-0.310456
																																													594		-0.347994
																																													595		-0.277816
																																													596		-0.5055
																																													597		-0.136041
																																													598		-0.302913
																																													599		-0.306656
																																													600		-0.57413
																																													601		-0.254546
																																													602		-0.354257
																																													603		-0.152211
																																													604		-0.262021
																																													605		-0.754419
																																													606		-0.439532
																																													607		-0.24732
																																													608		-0.759715
																																													609		-0.371649
																																													610		-0.310788
																																													611		-0.331854
																																													612		-0.197611
																																													613		-0.967685
																																													614		-0.532224
																																													615		-0.275228
																																													616		-0.280448
																																													617		-0.641283
																																													618		-0.278107
																																													619		-0.29998
																																													620		-0.441072
																																													621		-0.38933
																																													622		-0.407539
																																													623		-0.398661
																																													624		-0.592799
																																													625		-0.356287
																																													626		-0.375567
																																													627		-0.265777
																																													628		-0.469253
																																													629		-0.426815
																																													630		-0.912739
																																													631		-0.32606
																																													632		-0.305937
																																													633		-0.192014
																																													634		-0.287512
																																													635		-0.320206
																																													636		-0.939426
																																													637		-0.269614
																																													638		-0.383929
																																													639		-0.341068
																																													640		-0.719976
																																													641		-0.14538
																																													642		-0.264694
																																													643		-0.133515
																																													644		-0.452028
																																													645		-0.434784
																																													646		-0.434331
																																													647		-0.355787
																																													648		-0.442104
																																													649		-1.2898
																																													650		-0.559851
																																													651		-0.424348
																																													652		-0.843572
																																													653		-0.384474
																																													654		-0.474771
																																													655		-0.202577
																																													656		-0.145615
																																													657		-0.734184
																																													658		-0.560386
																																													659		-0.208291
																																													660		-0.621152
																																													661		-0.562033
																																													662		-0.344556
																																													663		-0.313127
																																													664		-0.752108
																																													665		-0.269723
																																													666		-0.167905
																																													667		-0.30846
																																													668		-0.166636
																																													669		-0.353574
																																													670		-0.343306
																																													671		-0.63081
																																													672		-0.608333
																																													673		-0.130583
																																													674		-0.612947
																																													675		-0.526245
																																													676		-0.189715
																																													677		-0.532425
																																													678		-0.210791
																																													679		-0.445872
																																													680		-0.216974
																																													681		-0.319296
																																													682		-0.33659
																																													683		-0.323298
																																													684		-0.363217
																																													685		-0.22189
																																													686		-0.57596
																																													687		-0.418901
																																													688		-0.952102
																																													689		-0.129628
																																													690		-1.03138
																																													691		-0.443791
																																													692		-0.292328
																																													693		-0.776118
																																													694		-0.575757
																																													695		-0.554476
																																													696		-0.451835
																																													697		-0.4579
																																													698		-0.989805
																																													699		-0.479297
																																													700		-0.848822
																																													701		-0.738901
																																													702		-0.368641
																																													703		-0.756012
																																													704		-0.255896
																																													705		-0.599016
																																													706		-1.4335
																																													707		-0.364964
																																													708		-0.381138
																																													709		-0.365869
																																													710		-0.25891
																																													711		-0.675528
																																													712		-0.22778
																																													713		-0.631657
																																													714		-0.69244
																																													715		-0.449036
																																													716		-1.79482
																																													717		-0.230736
																																													718		-0.669822
																																													719		-0.353404
																																													720		-0.77779
																																													721		-0.645427
																																													722		-0.677401
																																													723		-0.361041
																																													724		-0.235856
																																													725		-0.996259
																																													726		-0.423622
																																													727		-0.354503
																																													728		-0.649096
																																													729		-1.09873
																																													730		-0.531258
																																													731		-0.407573
																																													732		-0.403416
																																													733		-0.713406
																																													734		-0.886996
																																													735		-1.25315
																																													736		-0.9141
																																													737		-1.91096
																																													738		-0.734802
																																													739		-0.673273
																																													740		-0.693463
																																													741		-0.20435
																																													742		-0.49791
																																													743		-0.274038
																																													744		-0.274981
																																													745		-0.423451
																																													746		-0.186111
																																													747		-0.344718
																																													748		-0.31592
																																													749		-0.512043
																																													750		-0.384921
																																													751		-0.25039
																																													752		-0.216489
																																													753		-0.405547
																																													754		-0.341492
																																													755		-0.414014
																																													756		-0.372645
																																													757		-0.277297
																																													758		-0.298026
																																													759		-0.224102
																																													760		-0.369227
																																													761		-0.363349
																																													762		-0.562754
																																													763		-0.333181
																																													764		-0.358031
																																													765		-0.509066
																																													766		-0.377273
																																													767		-0.442777
																																													768		-0.309088
																																													769		-0.296832
																																													770		-0.215176
																																													771		-0.366127
																																													772		-0.626213
																																													773		-0.322918
																																													774		-0.326609
																																													775		-0.712197
																																													776		-0.385728
																																													777		-0.431392
																																													778		-0.512053
																																													779		-0.281526
																																													780		-0.317392
																																													781		-0.278395
																																													782		-0.274213
																																													783		-1.0112
																																													784		-0.237996
																																													785		-0.484638
																																													786		-0.308918
																																													787		-0.673894
																																													788		-0.832787
																																													789		-0.412381
																																													790		-0.4293
																																													791		-0.336405
																																													792		-0.29928
																																													793		-0.258589
																																													794		-0.254349
																																													795		-0.419733
																																													796		-0.57369
																																													797		-0.211501
																																													798		-0.270111
																																													799		-0.747738
																																													800		-0.331226
																																													801		-0.454064
																																													802		-0.57339
																																													803		-0.437182
																																													804		-0.602622
																																													805		-0.971752
																																													806		-0.127389
																																													807		-0.231363
																																													808		-0.181536
																																													809		-0.329303
																																													810		-0.487068
																																													811		-0.264301
																																													812		-1.17253
																																													813		-0.732346
																																													814		-0.300393
																																													815		-0.499667
																																													816		-0.88913
																																													817		-0.224381
																																													818		-0.811114
																																													819		-0.840449
																																													820		-0.754412
																																													821		-1.33314
																																													822		-0.251091
																																													823		-1.62066
																																													824		-0.277298
																																													825		-0.231635
																																													826		-0.219805
																																													827		-0.447292
																																													828		-0.194182
																																													829		-0.459875
																																													830		-0.343365
																																													831		-0.304821
																																													832		-0.406734
																																													833		-0.35835
																																													834		-0.182375
																																													835		-0.508401
																																													836		-0.623544
																																													837		-0.373833
																																													838		-0.821515
																																													839		-0.368778
																																													840		-0.21292
																																													841		-0.897616
																																													842		-0.677075
																																													843		-0.185293
																																													844		-0.356158
																																													845		-0.317033
																																													846		-0.419231
																																													847		-0.890576
																																													848		-1.03889
																																													849		-0.477002
																																													850		-0.319715
																																													851		-0.776371
																																													852		-0.562446
																																													853		-0.297248
																																													854		-0.979026
																																													855		-0.260437
																																													856		-0.384308
																																													857		-0.256837
																																													858		-0.701605
																																													859		-0.323759
																																													860
																																													861
																																													862
																																													863
																																													864
																																													865
																																													866
																																													867
																																													868
																																													869
																																													870
																																													871
																																													872
																																													873
																																													874
																																													875
																																													876
																																													877
																																													878
																																													879
																																													880
																																													881
																																													882
																																													883
																																													884
																																													885
																																													886
																																													887
																																													888
																																													889
																																													890
																																													891
																																													892
																																													893
																																													894
																																													895
																																													896
																																													897
																																													898
																																													899
																																													900
																																													901
																																													902
																																													903
																																													904
																																													905
																																													906
																																													907
																																													908
																																													909
																																													910
																																													911
																																													912
																																													913
																																													914
																																													915
																																													916
																																													917
																																													918
																																													919
																																													920
																																													921
																																													922
																																													923
																																													924
																																													925
																																													926
																																													927
																																													928
																																													929
																																													930
																																													931
																																													932
																																													933
																																													934
																																													935
																																													936
																																													937
																																													938
																																													939
																																													940
																																													941
																																													942
																																													943
																																													944
																																													945
																																													946
																																													947
																																													948
																																													949
																																													950
																																													951
																																													952
																																													953
																																													954
																																													955
																																													956
																																													957
																																													958
																																													959
																																													960
																																													961
																																													962
																																													963
																																													964
																																													965
																																													966
																																													967
																																													968
																																													969
																																													970
																																													971
																																													972
																																													973
																																													974
																																													975
																																													976
																																													977
																																													978
																																													979
																																													980
																																													981
																																													982
																																													983
																																													984
																																													985
																																													986
																																													987
																																													988
																																													989
																																													990
																																													991
																																													992
																																													993
																																													994
																																													995
																																													996
																																													997
																																													998
																																													999
																																													1000
																																													1001
																																													1002
																																													1003
																																													1004
																																													1005
																																													1006
																																													1007
																																													1008
																																													1009
																																													1010
																																													1011
																																													1012
																																													1013
																																													1014
																																													1015
																																													1016
																																													1017
																																													1018
																																													1019
																																													1020
																																													1021
																																													1022
																																													1023
																																													1024
																																													1025
																																													1026
																																													1027
																																													1028
																																													1029
																																													1030
																																													1031
																																													1032
																																													1033
																																													1034
																																													1035
																																													1036
																																													1037
																																													1038
																																													1039
																																													1040
																																													1041
																																													1042
																																													1043
																																													1044
																																													1045
																																													1046
																																													1047
																																													1048
																																													1049
																																													1050
																																													1051
																																													1052
																																													1053
																																													1054
																																													1055
																																													1056
																																													1057
																																													1058
																																													1059
																																													1060
																																													1061
																																													1062
																																													1063
																																													1064
																																													1065
																																													1066
																																													1067
																																													1068
																																													1069
																																													1070
																																													1071
																																													1072
																																													1073
																																													1074
																																													1075
																																													1076
																																													1077
																																													1078
																																													1079
																																													1080
																																													1081
																																													1082
																																													1083
																																													1084
																																													1085
																																													1086
																																													1087
																																													1088
																																													1089
																																													1090
																																													1091
																																													1092
																																													1093
																																													1094
																																													1095
																																													1096
																																													1097
																																													1098
																																													1099
																																													1100
																																													1101
																																													1102
																																													1103
																																													1104
																																													1105
																																													1106
																																													1107
																																													1108
																																													1109
																																													1110
																																													1111
																																													1112
																																													1113
																																													1114
																																													1115
																																													1116
																																													1117
																																													1118
																																													1119
																																													1120
																																													1121
																																													1122
																																													1123
																																													1124
																																													1125
																																													1126
																																													1127
																																													1128
																																													1129
																																													1130
																																													1131
																																													1132
																																													1133
																																													1134
																																													1135
																																													1136
																																													Values used in the graph
																																													Segment speed (µm sec-1)
																																													mean	0.437674	-0.496022		0.544326
																																													s.e.m.	0.0151986	0.012528		0.0176946
																																													No. segment	433	859		559
																																													centrifugal bias (µm sec-1)
																																													siRNA
																																													control	Dopey1	Mon2
																																													-0.0583481	-0.25808	-0.238682
[truncated: 39 more columns]

## Sheet: Sheet1
							1.05	1.05	1.05	1.05	1.75	3.5
							1.05	1.05	1.35	1.4	2.45	4.2
							1.05	1.75	1.35	1.4	1.05	1.05
							1.05	1.05	1.35	1.05	1.05	1.75
							1.05	1.05	1.35	1.05	1.05	1.05
							1.05	1.05	1.35	1.4	2.1	1.05
							1.05	1.05	1.35	1.05	1.05	1.4
							1.4	1.4	1.35	1.05	2.1	2.45
							1.4	1.05	1.35	1.75	1.05	1.05
							1.05	1.05	1.35	1.05	1.05	3.15
							1.05	1.05	1.35	1.05	1.05	1.4
							1.05	1.05	1.35	1.05	1.05	1.4
							1.05	1.05	1.8	1.05	1.75	1.05
							1.05	1.4	1.35	1.05	1.4	1.75
							1.05	1.05	2.25	1.05	5.6	3.5
							1.05	1.05	1.35	1.05	1.05	2.1
							1.05	1.05	1.35	1.05	2.1	1.4
							1.05	1.05	1.35	1.05	1.05	2.45
							1.05	1.05	1.8	1.05	2.45	3.5
							1.05	1.4	1.35	1.05	2.8	1.05
							1.05	1.05	1.35	1.05	2.8	1.75
							1.05	1.4	1.35	1.05	1.05	3.15
							1.05	1.05	1.35	1.4	1.05	1.75
							1.05	1.05	1.35	1.05	1.05	1.05
							1.05	1.05	1.8	1.05	1.4	2.45
							1.4	1.4	1.35	1.05	1.05	1.4
							1.05	1.05	1.35	1.05	1.05	2.1
							1.05	1.4	1.35	1.05	1.05	2.1
							1.05	1.05	1.35	1.05	1.4	1.05
							1.05	1.05	1.35	1.05	1.05	1.05
							1.05	1.05	1.8	1.05	1.05	2.1
							1.4	1.4	1.35	1.05	1.4	1.05
							1.4	1.05	1.35	1.05	1.05	1.05
							1.05	1.05	2.25	1.05	1.05	2.8
							1.4	1.05	2.25	1.05	2.45	1.05
							1.05	1.05	1.8	1.05	1.05	4.9
							1.05	1.4	1.35	1.4	2.1	4.55
							1.05	1.4	1.35	1.05	1.4	1.05
							1.4	1.05	1.35	1.05	1.05	1.4
							1.05	1.05	1.35	1.4	1.05	3.5
							1.05	1.4	1.35	1.75	1.75	1.4
							1.4	1.05	1.8	1.05	1.05	1.75
							1.05	1.05	1.8	1.05	2.45	2.45
							1.05	1.4	1.35	1.05	1.05	3.5
							1.4	1.4	1.8	1.05	1.05	4.9
							1.05	1.4	1.35	1.05	1.05	1.4
							1.05	1.05	1.35	1.05	1.05	2.1
							1.4	1.05	1.8	1.05	1.4	3.15
							1.05	1.4	1.35	1.4	1.75	1.4
							1.05	1.4	1.8	1.4	1.4	2.45
							1.05	1.05	1.8	1.05	1.4	1.05
							1.05	1.05	1.35	1.05	1.05	2.1
							1.05	1.05	1.35	1.05	2.45	1.4
							1.05	1.4	1.35	1.4	1.05	1.4
							1.4	1.05	1.8	1.05	1.05	1.05
							1.05	2.1	2.7	1.4	1.05	1.75
							1.05	1.4	1.8	1.05	1.05	1.75
							1.05	1.05	1.35	1.05	1.4	1.05
							1.05	1.4	1.35	1.4	1.05	1.05
							1.05	1.4	1.35	1.4	1.05	1.05
							1.75	1.05	2.25	1.05	1.05	1.05
							2.1	1.4	1.35	1.4	1.05	1.05
							1.05	1.05	1.35	1.05	2.1	2.45
							1.05	1.05	1.35	1.05	2.8	1.75
							1.05	1.05	1.35	1.75	1.4	1.05
							1.4	1.05	1.35	1.05	1.4	1.05
							1.05	1.05	1.35	1.05	1.05	2.8
							1.75	1.05	1.35	1.05	1.05	1.05
							2.45	1.05	1.35	1.05	1.05	2.8
							1.05	1.05	1.8	1.4	2.1	1.4
							1.4	1.75	1.8	1.05	1.4	1.4
							2.1	1.4	1.8	2.1	1.05	2.8
							1.05	1.75	1.35	1.05	1.75	1.05
							1.75	1.75	1.35	1.05	1.4	1.75
							1.4	1.05	1.35	1.05	1.05	3.85
							1.05	1.4	2.25	1.4	1.05	1.05
							1.05	1.05	1.35	1.05	1.05	3.15
							1.05	1.4	1.35	1.05	1.05	1.75
							1.75	1.05	1.35	1.05	1.4	1.05
							1.05	1.4	1.35	2.1	1.75	2.1
							1.05	1.75	1.8	1.05	1.4	2.1
							1.05	1.4	1.35	1.05	1.4	2.1
							1.4	1.05	1.8	1.05	1.4	1.05
							1.75	1.05	1.35	1.05	1.05	1.4
							1.05	1.05	1.8	1.4	1.05	1.05
							1.4	1.05	1.35	1.4	1.4	3.15
							1.05	1.4	2.25	1.4	1.4	1.05
							2.45	2.1	1.35	1.4	1.05	1.4
							1.05	1.75	1.35	1.75	2.45	1.4
							1.05	1.05	2.25	1.75	1.05	1.05
							1.05	1.4	1.35	1.05	1.05	1.75
							1.4	1.4	1.35	1.4	2.45	1.05
							1.05	1.05	1.8	1.05	1.05	1.75
							1.4	1.05	1.35	1.05	1.75	1.75
							1.75	1.4	4.05	3.5	1.05	1.75
							2.1	1.4	1.35	1.05	1.05	3.5
							1.4	1.05	1.35	1.05	1.4	1.05
							1.05	1.4	1.8	1.05	1.05	1.75
							1.05	1.4	2.7	1.05	1.4	1.4
							2.45	1.05	4.05	1.4	1.05	1.05
							1.05	1.05	1.35	1.4	1.4	1.05
							1.05	1.05	1.35	2.1	1.75	1.05
							1.4	1.75	1.35	1.4	1.05	2.1
							1.05	1.4	1.8	1.05	1.4	1.4
							1.4	2.45	1.35	1.75	1.05	1.4
							2.1	1.05	1.35	1.05	1.05	1.05
							1.05	1.05	1.35	1.4	1.05	1.4
							1.4	1.05	1.8	1.4	1.05	1.75
							1.05	1.05	5.4	1.4	1.4	1.05
							1.4	2.45	1.35	2.1	1.05	1.4
							1.05	1.05	1.35	1.05	1.05	1.05
							1.05	1.05	1.8	1.05	1.05	1.4
							1.05	2.8	2.7	1.05	1.05	1.05
							6.3	1.4	2.25	1.05	1.05	1.05
							1.05	1.4	1.35	2.8	1.05	2.1
							1.4	1.4	1.35	1.4	1.75	1.4
							1.05	2.8	1.8	1.75	1.05	2.1
							1.4	1.05	1.35	2.1	1.4	1.75
							1.05	1.05	2.25	1.05	1.05	1.4
							1.4	1.05	1.35	1.05	1.05	1.05
							1.05	1.05	1.35	1.05	1.05	1.05
							1.05	2.1	2.7	1.05	1.4	1.05
							1.05	1.05	1.8	1.75	1.05	1.4
							1.05	1.4	1.35	3.85	1.05	1.05
							1.05	1.05	1.8	2.1	1.05	1.05
							1.05	1.05	1.35	1.05	1.05	1.4
							1.05	1.05	1.35	1.05	1.05	1.05
							1.05	2.1	1.35	1.05	1.05	1.05
							1.05	1.4	1.35	1.05	1.05	2.8
							1.05	2.45	1.35	1.05	1.05	1.05
							1.05	1.75	1.35	1.05	1.05	1.05
							1.05	1.05	1.35	1.4	1.05	1.4
							1.05	1.05	1.35	1.05	1.05	2.1
							1.05	2.1	2.25	3.15	1.4	1.05
							1.4	1.75	1.8	3.15	1.05	1.05
							1.05	2.8	1.35	1.05	1.05	1.05
							1.4	2.8	1.35	1.05	1.05	1.05
							1.05	1.05	1.35	1.75	1.05	1.75
							1.05	3.15	1.35	1.75	1.05	1.05
							1.05	2.45	1.8	1.05	1.05	1.4
							1.4	1.4	1.35	1.4	1.05	1.4
							1.05	1.4	1.35	1.75	1.05	1.05
							1.05	2.8	2.25	1.4	1.05	1.05
							1.05	1.05	1.35	2.8	1.05	1.75
							1.4	1.05	1.35	2.45	1.05	1.05
							1.4	2.45	1.35	1.4	1.05	1.05
							1.05	1.4	1.35	2.45	1.05	1.75
							1.05	2.1	1.35	1.75	1.05	1.4
							1.05	2.1	3.15	1.75	1.05	2.45
							1.05	1.4	1.8	1.05	3.15	2.1
							1.4	1.05	1.35	1.05	1.75	1.75
							2.45	4.2	1.35	1.4	1.05	1.75
							1.05	1.05	1.35	1.05	1.4	1.4
							1.05	2.45	1.35	1.75	1.4	1.4
							1.05	1.05	1.8	1.4	1.75	1.05
							1.4	1.4	1.35	1.4	1.05	2.1
							1.05	2.1	1.35	1.75	1.4	1.4
							1.05	2.45	1.35	3.15	1.4	1.4
							1.4	1.75	2.25	2.8	1.05	2.1
							1.75	1.05	1.35	2.8	2.1	1.05
							1.05	1.75	1.35	3.85	1.4	1.05
							1.05	2.45	1.35	4.2	3.15	1.75
							1.05	1.05	1.35	2.45	2.45	1.4
							1.05	1.4	1.35	6.65	2.1	1.4
							1.4	2.45	2.25	4.9	1.05	1.4
							1.05	1.05	1.35	1.05	1.05	1.05
							1.05	1.05	1.8	1.05	1.05	1.4
							1.75	2.8	1.35	2.1	1.05	1.4
							1.05	1.05	1.35	1.75	1.05	1.05
							1.05	5.25	2.25	1.05	1.05	1.05
							1.05	2.45	1.8	3.85	1.75	1.05
							1.05	2.45	1.35	1.05	1.05	1.05
							1.05	1.05	1.35	1.4	1.05	1.05
							1.4	1.05	1.35	3.15	1.05	1.05
							1.05	1.75	1.35	2.1	1.05	1.4
							1.4	2.8	2.7	2.45	1.05	1.4
							1.05	2.45	2.7	1.4	1.4	1.4
							1.05	1.05	1.35	1.4	1.05	1.05
							1.05	1.75	2.25	3.85	1.05	1.05
							1.05	1.05	2.25	1.05	1.05	1.05
							1.05	1.75	1.35	1.05	1.05	1.4
							1.05	1.05	1.8	1.75	2.1	1.75
							1.05	1.4	1.35	2.1	1.4	1.4
							1.05	1.05	1.35	1.4	1.05	1.4
							1.05	1.05	1.35	4.55	1.75	1.4
							1.05	1.05	1.35	2.8	1.4	1.75
							1.05	1.05	1.35	6.3	2.1	1.75
							1.05	1.05	1.35	1.05	1.05	1.05
							1.05	1.4	1.8	1.75	1.75	1.4
							1.05	1.05	1.35	1.75	1.4	1.05
							1.05	1.05	2.7	2.1	2.1	1.05
							1.05	1.05	1.35	1.75	1.4	1.05
							1.05	1.05	2.7	1.75	1.05	1.05
							1.05	1.05	2.25	1.75	1.05	2.1
							1.75	1.05	1.35	5.25	1.4	1.05
							1.05	1.05	1.35	1.05	1.4	1.05
							2.1	1.05	1.35	1.05	1.05	1.05
							1.75	1.05	2.7	1.75	1.05	1.4
							2.1	1.05	1.35	1.05	1.05	1.05
							1.05	1.05	2.25	1.75	1.05	1.4
							1.4	1.05	1.35	1.75	1.05	1.4
							1.05	1.4	1.35	2.8	1.4	1.05
							1.4	1.05	1.35	2.8	1.05	1.05
							1.05	1.05	2.25	1.75	1.75	1.75
							1.4	1.05	2.25	1.05	1.05	1.05
							1.05	1.05	1.35	1.05	1.4	1.05
							1.4	1.05	1.8	1.05	1.05	1.05
							1.75	1.4	4.5	1.75	2.1	1.05
							1.05	1.05	1.35	2.1	1.05	1.4
							1.4	1.05	1.35	2.45	1.05	1.05
							1.05	1.05	1.35	1.05	1.05	1.05
							1.05	1.05	1.35	4.2	1.05	1.05
							1.05	1.05	1.35	4.55	1.05	1.05
							2.1	2.1	1.35	2.8	1.05	1.05
							1.4	1.05	1.8	1.75	1.05	1.05
							1.05	1.75	1.35	1.05	1.4	1.05
							1.05	1.75	2.25	1.05	1.05	1.05
							2.8	1.05	1.35	5.6	1.4	1.05
							1.75	1.4	1.35	1.4	1.4	1.05
							1.05	1.05	1.35	2.45	1.75	1.05
							1.05	1.4	1.35	1.05	1.4	2.8
							1.05	1.05	1.8	2.8	1.4	1.05
							1.4	1.05	2.7	2.45	1.05	2.8
							3.5	1.4	4.5	2.1	1.75	1.05
							1.4	1.05	1.35	2.1	2.1	2.1
							1.4	1.05	1.8	1.05	1.05	1.05
							1.4	3.5	1.35	8.4	4.2	1.05
							1.05	1.75	1.35	1.4	1.05	2.45
							1.4	1.05	1.8	2.1	1.4	2.45
							1.05	1.4	1.8	4.2	1.4	2.1
							1.05	1.75	1.35	4.55	1.05	1.05
							1.05	1.05	1.35	1.4	1.05	3.15
							1.05	1.4	1.35	1.05	1.05	4.9
							1.05	1.75	1.35	1.05	1.05	3.85
							1.75	3.15	1.8	4.2	1.4	1.4
							1.4	1.75	1.35	5.6	1.4	2.45
							1.05	2.1	1.05	1.05	1.4	1.4
							1.4	4.2	1.4	2.1	1.4	1.4
							1.05	2.45	1.05	1.05	1.05	1.4
							1.05	2.1	1.05	1.05	1.75	1.05
							1.05	1.05	1.05	2.45	1.05	2.1
							1.05	2.8	1.05	1.05	1.05	1.05
							1.05	4.2	1.05	1.05	1.4	1.75
							1.4	1.4	1.75	1.05	1.05	1.75
							1.4	1.4	1.05	1.75	1.05	1.75
							1.75	1.75	1.4	1.05	1.05	3.5
							1.4	1.75	1.05	1.05	1.75	2.1
							1.75	3.15	1.05	1.05	1.4	2.8
							2.8	3.5	1.05	1.75	1.4	1.75
							1.05	1.05	1.05	1.4	1.05	1.75
							1.05	1.75	1.4	1.4	1.4	2.8
							1.75	2.8	1.05	2.1	1.05	1.4
							1.75	2.1	1.05	1.05	1.05	1.05
							1.4	1.75	1.05	1.05	1.05	1.05
							1.05	3.15	1.05	1.05	1.05	1.4
							1.4	1.4	1.05	1.05	1.4	2.45
							1.05	3.5	1.75	1.05	1.05	1.4
							1.05	1.05	1.05	1.05	1.05	2.45
							1.4	2.1	1.4	1.75	1.75	1.75
							1.05	1.05	1.4	1.4	1.4	1.4
							1.05	1.05	1.05	1.05	1.05	2.1
							1.4	2.45	2.1	1.05	1.05	1.05
							1.05	1.75	1.05	1.05	1.4	1.75
							1.05	1.05	1.05	1.05	1.05	2.1
							1.05	1.05	1.05	1.05	1.4	1.05
							1.05	1.05	1.05	1.05	1.05	1.05
							2.1	1.4	2.45	1.05	1.4	1.05
							1.4	1.05	1.4	1.4	1.05	1.4
							1.05	1.05	1.4	1.4	1.05	1.75
							1.4	1.4	1.4	1.05	1.05	1.05
							1.05	1.4	1.05	1.05	1.05	1.4
							1.4	1.4	1.05	1.4	1.4	1.4
							1.4	1.05	1.4	1.05	1.05	1.4
							1.05	1.4	1.05	1.75	1.75	1.05
							1.05	1.05	1.4	1.05	1.05	1.4
							1.05	1.05	1.05	1.05	1.4	1.05
							1.05	1.4	1.05	1.05	1.05	1.4
							1.4	1.75	1.05	1.05	1.75	2.45
							1.05	1.75	2.1	1.05	1.05	1.05
							1.05	2.1	1.05	1.05	1.05	2.8
							1.4	1.4	1.05	1.05	1.05	1.4
							1.05	1.4	1.05	3.15	1.05	1.4
							2.1	1.05	1.4	1.05	1.05	1.05
							1.4	3.15	1.4	1.05	1.05	1.75
							1.4	1.05	1.05	2.1	1.05	1.05
							1.05	1.4	1.05	1.05	1.05	1.05
							1.05	2.8	1.4	1.05	1.05	1.4
							1.05	1.4	1.05	1.05	1.05	1.05
							1.05	1.4	1.4	1.05	1.05	1.05
							1.05	1.05	1.4	1.75	1.05	1.05
							1.05	2.8	1.4	1.05	2.8	1.05
							1.05	1.05	1.05	1.75	1.05	2.45
							2.45	2.1	1.05	1.05	1.05	1.4
							2.8	1.05	1.4	1.75	1.4	1.75
							1.4	1.75	1.05	2.1	1.4	1.05
							1.05	2.1	1.75	1.05	1.05	1.75
							1.05	1.05	1.75	1.05	1.4	1.75
							1.05	1.05	1.4	1.4	1.05	1.4
							1.05	1.75	1.05	1.75	1.75	1.4
							1.4	1.05	1.75	1.05	1.05	1.4
							1.05	1.05	1.05	1.05	1.4	1.05
							1.05	1.4	1.05	2.1	1.4	1.05
							1.05	1.05	1.75	1.4	1.75	1.05
							1.05	1.05	1.05	2.8	1.05	2.1
							1.75	1.05	1.4	1.4	1.75	1.05
							2.8	1.05	1.75	1.4	1.75	1.75
							2.8	1.75	2.1	1.4	1.05	2.1
							1.05	1.05	1.75	1.05	1.05	1.05
							1.05	1.05	1.4	1.05	1.4	1.05
							1.4	1.05	1.05	1.75	2.8	1.05
							2.1	1.4	1.4	1.4	1.4	1.4
							1.05	1.05	1.05	1.75	1.4	1.4
							1.75	1.4	1.75	1.05	1.75	1.05
							1.4	1.75	2.1	1.05	1.05	1.4
							1.4	1.4	1.05	3.15	1.05	1.75
							1.4	1.05	1.75	1.4	1.4	1.05
							1.4	1.05	1.75	2.8	1.4	1.05
							1.05	1.05	1.05	1.05	1.05	1.4
							1.4	1.05	1.75	2.1	1.05	2.45
							2.45	1.05	1.05	1.05	1.75	1.05
							1.05	1.05	1.05	1.75	1.05	1.4
							1.05	1.75	1.05	1.05	2.1	1.05
							2.1	1.05	2.8	1.4	2.45	1.05
							3.5	1.75	2.45	2.1	1.05	2.45
							1.05	1.4	1.05	2.1	1.05	1.05
							1.05	1.05	1.05	1.4	1.05	1.05
							1.05	1.4	1.05	1.4	1.4	2.1
							2.8	1.05	1.05	1.05	2.8	1.05
							2.45	1.05	1.4	1.4	1.05	1.05
							1.75	1.05	2.1	1.05	1.4	2.45
							3.15	1.05	3.5	1.05	1.05	1.4
							1.05	2.1	1.4	3.85	1.05	2.1
							1.75	1.05	1.05	1.05	1.05	2.1
							1.4	1.05	2.1	1.05	1.05	1.05
							1.4	2.1	1.4	1.4	1.05	2.8
							1.05	1.4	3.15	1.75	2.45	1.05
							1.05	1.05	2.1	1.05	1.05	1.05
							2.1	1.05	1.75	2.1	2.45	1.75
							1.05	1.05	1.05	1.05	1.4	1.4
							1.05	1.75	1.75	1.05	2.45	2.1
							1.05	1.4	2.8	1.4	1.75	1.4
							1.05	1.05	1.05	2.45	1.75	1.05
							1.4	1.4	1.05	1.75	1.05	1.05
							1.05	1.05	1.4	2.1	1.75	2.8
							1.05	2.45	2.1	1.05	1.75	1.75
							1.05	1.05	1.4	3.15	1.4	1.05
							1.05	1.05	1.75	2.45	1.05	1.75
							1.75	1.4	1.05	1.05	1.05	2.45
							1.05	1.05	2.45	1.05	1.4	2.45
							1.75	1.05	1.4	1.05	1.05	1.05
							2.1	1.05	1.75	1.4	1.05	1.05
							1.05	1.4	1.05	2.1	1.4	1.05
							1.05	2.1	2.1	2.8	1.4	2.1
							1.05	1.05	2.8	1.05	1.75	1.05
							1.75	1.75	1.75	1.05	1.05	1.05
							1.75	3.5	1.05	1.05	1.05	1.05
							1.4	1.05	1.4	2.45	1.05	1.05
							1.05	1.05	1.05	1.4	1.05	1.05
							1.4	1.05	1.05	1.4	1.05	1.05
							1.05	1.05	1.4	1.05	1.05	1.4
							1.05	1.75	1.05	2.1	1.4	1.05
							1.4	2.1	1.4	2.1	2.1	1.05
							1.05	1.05	2.1	2.45	3.15	1.05
							1.4	1.75	2.1	1.05	1.05	1.05
							1.05	1.05	1.4	2.45	1.05	2.45
							1.05	1.05	4.55	2.1	1.4	1.4
							1.05	1.75	1.05	1.4	4.2	2.1
							1.05	1.05	1.05	1.75	1.05	3.85
							1.05	1.75	2.45	2.1	1.4	2.45
							1.05	1.05	4.9	2.1	1.05	1.05
							1.75	1.75	1.05	1.05	1.05	1.05
							1.4	2.45	1.05	1.4	1.05	1.05
							1.05	1.05	3.5	1.75	1.05	1.4
							1.4	1.75	1.05	1.05	1.4	1.75
							1.05	1.05	1.4	2.1	1.05	2.45
							2.1	1.4	4.2	3.85	1.4	1.4
							1.05	1.05	1.4	2.45	3.15	1.05
							1.4	1.4	1.75	2.45	1.05	1.05
							1.05	1.4	3.15	4.2	1.4	2.45
							1.05	1.05	1.05	3.85	1.4	2.1
							1.05	2.45	1.75	1.75	1.4	2.45
							1.05	1.4	6.65	1.4	1.05	2.45
							1.75	1.05	1.75	1.05	1.05	2.45
							3.15	1.75	1.4	2.45	1.4	1.05
							1.05	1.4	1.4	1.4	1.4	3.5
							1.05	1.4	1.4	1.05	1.05	1.75
							2.1	1.05	1.05	1.4	1.4	1.75
							1.4	1.4	1.4	4.2	1.4	2.45
							1.05	1.05	3.15	1.05	1.05	1.05
							1.05	1.05	3.15	1.05	1.05	1.4
							1.05	1.4	1.4	2.45	1.4	1.05
							1.05	1.05	5.95	1.4	1.05	1.05
							1.05	1.05	1.05	2.1	1.4	1.05
							1.4	1.05	2.1	1.05	1.4	1.05
							1.05	1.4	1.4	1.05	1.05	1.05
							1.05	1.05	2.1	3.5	1.05	1.05
							1.05	1.05	2.1	2.1	1.05	1.05
							4.55	1.05	1.4	1.05	1.05	1.4
							1.75	1.05	2.8	2.45	1.05	1.4
							1.05	1.05	1.75	1.75	1.4	2.45
							2.45	1.4	2.45	1.05	1.4	4.2
							1.05	1.4	1.4	1.05	1.05	1.4
							1.75	1.05	1.4	1.4	1.05	1.75
							1.4	1.05	4.2	1.05	1.75	2.45
							1.05	1.75	3.5	1.4	1.05	2.45
							1.4	1.75	1.05	1.05	1.75	1.4
							1.4	1.05	3.85	1.05	1.4	1.05
							1.4	1.4	1.05	1.4	1.05	1.05
							1.4	1.05	1.75	1.05	1.05	1.05
							1.05	1.05	1.4	2.1	1.05	1.75
							1.4	1.05	1.05	2.1	1.4	1.4
							1.05	1.75	1.4	1.05	1.05	1.05
							1.75	1.75	1.05	1.4	1.4	1.75
							1.05	1.4	1.05	1.75	1.05	2.45
							1.75	1.4	1.4	1.05	1.4	1.05
							1.05	1.4	1.05	1.05	1.4	2.1
							1.05	1.05	1.05	1.05	1.05	1.05
							1.05	1.05	1.05	1.05	1.75	1.05
							1.05	1.05	1.05	1.05	1.05	1.05
							1.05	1.05	1.75	1.05	1.4	2.1
							1.4	1.05	1.4	1.75	1.05	1.4
							1.75	1.05	1.4	1.4	1.4	1.4
							1.05	1.4	1.4	1.75	2.45	1.05
							1.75	1.4	1.05	1.05	2.1	1.05
							1.05	1.75	1.05	1.05	1.4	2.1
							1.05	1.4	1.05	1.4	1.75	1.05
							1.4	1.4	1.05	1.4	1.4	1.4
							1.05	1.4	1.75	1.75	1.05	1.05
							1.4	1.05	1.05	1.05	1.05	1.75
							1.4	1.75	1.05	1.05	1.05	1.05
							1.4	1.05	1.4	1.05	1.75	1.05
							2.1	1.4	1.4	2.1	1.05	1.4
							2.8	1.05	1.05	1.05	1.05	1.05
								1.75	1.05	1.4	1.4	1.05
								1.05	1.05	3.15	1.05	1.05
								1.4	1.4	1.75	1.05	1.05
								1.05	1.05	1.75	1.05	1.05
								2.45	1.05	2.8	1.05	1.05
								1.4	1.05	1.05	1.05	1.4
								1.4	1.05	3.85	1.05	1.75
								1.75	1.4	3.85	2.1	1.05
								1.05	1.05	1.05	1.4	4.2
								1.05	1.05	1.75	1.4	1.05
								2.1	1.05	3.15	1.4	1.05
								1.4	1.75	2.45	1.05	2.1
								2.45	1.05	1.05	1.4	2.1
								2.45	1.4	2.1	3.15	1.05
								1.75	1.75	3.85	1.05	1.75
								1.05	1.4	2.1	1.4	1.4
								1.4	1.05	1.4	1.05	1.75
								1.4	1.05	2.45	1.05	1.05
								1.05	1.05	1.4	2.1	1.05
								1.4	1.05	1.05	1.4	1.4
								1.05	1.05	1.05	1.05	2.1
								1.05	1.05	2.8	1.05	1.05
								3.15	1.05	1.75	2.1	1.75
								1.05	1.05	1.05	1.05	1.75
								1.05	1.05	1.05	3.15	1.05
								1.4	1.4	2.1	1.05	1.05
								1.4	1.05	2.1		1.75
								1.05	1.05	1.05		1.05
								2.8	1.05	1.75		1.4
								2.1	2.1	1.4		1.05
								1.4	3.15	4.2		1.05
								1.05	1.4	1.05		1.05
								1.05	2.8	1.05		1.4
								1.75	1.75	3.15		1.4
								1.05	1.05	1.75		1.05
								1.05	2.45	1.4		1.05
								1.05	2.1	1.05		1.05
								1.4	2.8	3.85		1.4
								1.75	1.05	2.45		2.1
								1.05	1.75	1.75		1.05
								1.05	1.4	1.75		1.75
								1.05	1.75	1.05		1.75
								1.05	2.8	1.75		1.4
								1.05	1.75	5.25		1.4
								1.75	1.05	1.4		1.05
								1.75	1.75	1.05		1.05
								1.4	3.15	1.05		1.05
								3.15	1.4	2.8		1.05
								1.4	1.75	3.15		1.05
								2.45	8.05	4.55		1.05
								1.05	1.05	1.05		1.4
								2.1	2.1	1.4		1.05
								1.75	1.4	1.4		1.4
								1.05	1.05	1.4		1.05
								2.1	2.45	1.05		1.05
								1.75	1.4	1.05		1.05
								1.05	1.75	1.05		1.05
								1.05	2.1	1.75		1.05
								1.75	3.15	1.05		1.75
								2.1	1.75	1.05		1.05
								2.45	1.4	3.15		1.4
								2.1	2.1	1.4		1.05
								1.4	1.05	1.4		1.05
								1.05	1.05	1.4		1.05
								1.05	4.55	1.05		1.05
								1.75	1.4	1.05		1.05
								1.4	1.4	2.45		1.4
								1.4	2.1	1.4		1.05
								1.05	1.05	2.45		1.05
								1.4	1.05	1.4		1.75
								1.4	1.4	1.4		1.05
								1.4	1.05	1.4		1.05
								1.05	1.75	1.4		1.05
								2.8	1.4	2.1		1.05
								1.4	1.4	1.05		1.05
								1.05	1.4	1.4		1.4
								1.4	2.8	1.4		1.4
								1.05	1.05	1.75		1.75
								1.75	1.75	1.75		1.05
								2.8	1.05	3.15		2.1
								1.4	1.4	1.05		1.05
								1.4	1.4	2.45		1.05
								2.1	1.05	4.2		1.05
								1.75	1.05	1.05		1.05
								1.4	1.05	1.05		1.75
								1.4	1.05	1.05		1.4
								1.05	1.05	1.05		1.4
								2.1	1.75	1.4		1.4
								2.1	1.05	1.05		1.05
								1.05	2.45	1.75		1.4
								1.75	1.4	1.05		1.05
								1.4	1.4	1.05		1.4
								2.45	1.05	1.4		1.75
								1.05	1.05	1.75		1.75
								2.8	2.8	1.05		1.75
								1.05	1.75	1.05		1.75
								1.4	1.05	1.05		2.1
								1.05	1.05	1.4		1.05
								1.75	2.45	1.05		1.05
								1.05	4.9	1.4		1.05
								1.75	2.8	1.05		1.05
								1.05	2.45	1.75		4.2
								3.15	4.2	1.05		1.05
								1.4	1.75	1.05		2.1
								1.4	4.2	1.05		1.05
								1.05	5.25	1.05		1.05
								1.75	1.05	1.4		1.05
								2.8	1.4	1.05		1.05
								3.15	1.05	1.05		1.05
								1.05	1.05	1.05		1.75
								1.05	1.75	1.05		1.4
								1.4	2.1	1.05		2.1
								2.8	1.05	1.4		1.75
								1.05	1.4	1.4		1.4
								1.4	4.55	1.4		2.1
								1.05	1.05	1.4		1.75
								1.05	1.05	1.4		2.45
								2.1	1.4	1.4		1.05
								1.05	1.05	1.4		1.4
								2.1	2.45	1.05		1.05
								2.45	1.75	1.05		2.45
								1.05	1.05	1.4		1.4
								1.05	1.4	1.05		1.4
								2.45	2.45	1.4		1.4
								1.4	1.05	1.05		1.4
								1.05	1.75	1.4		1.05
								1.05		1.05		1.75
								2.1		1.05		1.05
								3.15		1.4		1.4
								1.4		1.4		2.1
								1.05		1.05		1.75
								2.45		1.75		1.4
								2.1		2.1		1.05
								2.1		1.75		1.05
								2.1		1.4		1.05
								2.45		1.05		1.05
								1.05		1.05		1.75
								1.05		1.75		1.05
								1.05		2.45		2.45
								1.05		1.05		1.4
								1.05		1.05		1.05
								1.05		1.05		1.05
								1.05		1.05		1.75
								1.05		2.1		1.05
								1.05		1.75		1.05
								1.4		3.15		1.75
								2.1		1.75		1.4
								1.05		1.4		1.75
								1.05		1.4		1.05
								1.05		1.75		1.75
								1.05		1.05		1.05
								1.05		1.05		1.75
								1.05		2.1		1.4
								1.05		1.4		3.15
								1.75		1.05		1.05
								1.05		2.45		1.05
								1.05		1.4		1.05
								1.75		2.45		1.75
								2.8		1.05		2.45
								2.1		1.75		1.05
								2.1		1.75		2.1
								1.75		1.4		1.05
								1.4		1.4		1.05
								1.05		3.15		2.1
								1.05		3.5		1.4
								2.45		1.05		2.45
								1.75		1.05		2.8
								1.4		1.05		4.55
								1.05		1.05		1.4
								1.05		1.4		2.1
								1.05		2.1		2.8
								1.05		1.05		1.4
								1.05		1.05		2.1
								1.4		1.05		1.05
								1.4		1.05		1.4
								2.45		2.1		1.75
								1.05		1.05		1.4
								1.05		1.4		1.4
								1.05		1.05		2.1
								1.05		1.4		1.4
								1.4		1.4		4.55
								1.4		1.4		1.05
								1.05		1.05		1.05
								2.1		2.45		1.05
								1.05		1.05		1.75
								1.05		2.1		1.05
								1.05		1.05		2.1
								1.75		1.4		1.4
								2.1		1.05		1.75
								1.4		2.1		3.15
								1.05		1.4		1.05
								1.05		1.05		1.05
								1.05		1.05		1.4
								1.4		1.4		3.15
								1.4		1.05		2.1
								1.05		1.05		1.4
								1.4		1.05		1.4
								2.1		2.1		1.75
								1.05		1.05		1.75
								1.4		1.05		1.75
								1.05		1.05		1.05
								1.4		1.4		1.75
								1.4		1.05		1.4
								4.2		1.75		1.75
								1.4		1.05		2.45
								2.8		2.1		1.05
								1.75		1.05		2.45
								1.4		1.4		1.4
								1.4		1.05		1.75
								1.05		2.1		1.75
								1.75		1.05		1.75
								1.4		1.4		3.15
								1.4		1.05		3.15
								1.4		1.05		2.8
								2.1		2.1		1.05
								1.05		1.05		1.75
								1.05		1.4		3.5
								1.75		1.75		1.05
								1.75		1.05		5.25
								2.1		1.75		1.05
								3.15		1.05		1.05
								1.05		1.4		1.4
								1.05		1.4		1.75
								1.4		1.4		1.05
								1.05		1.05		1.05
								1.05		3.5		2.45
								2.8		1.05		3.15
								1.05		1.75		5.25
								1.05		2.1		3.5
								1.75		1.4		3.15
								1.4		1.4		1.75
								1.4		2.1		2.8
								2.8		1.05		2.8
								1.05		1.05		2.1
								2.1		1.05		1.4
								1.4		1.4		1.05
								2.45		6.3		2.8
								1.75		1.05		1.4
								1.4		1.75		2.8
								1.05		1.4		2.1
								1.05		4.9		1.05
								2.45		1.05		1.05
								1.05		1.4		3.85
								1.4		1.05		1.05
								1.4		1.05		1.4
								1.05		2.8		2.1
								1.4		2.45		1.75
								1.75		1.4		1.4
								1.05		1.4		1.75
								1.75		1.4		2.8
								2.1		1.4		2.45
								1.4		2.45		1.4
								1.4		1.05		1.75
								2.45		3.15		1.75
								1.4		4.9		3.5
								1.05		3.85		1.05
								1.05		4.55		2.1
								1.75		4.55		4.55
								1.4		2.45		2.8
								2.1		2.1		4.2
								1.75		1.75		1.4
								1.75		1.05		3.85
								2.8		1.75		1.4
								1.05		1.4		1.75
								1.05		2.45		3.5
								1.05		4.55		1.05
								1.4		3.15		1.4
								1.05		1.75		8.05
								1.05		2.1		1.05
								2.1		1.05		2.45
								1.05		3.15		6.3
								1.05		2.45		1.05
								1.75		2.45		3.5
								1.75		3.5		1.75
								1.05		3.5		3.15
								2.1		1.4		3.5
								1.05		2.45		2.45
								1.4		1.75		1.05
								1.05		3.15		2.45
								1.4		3.15		1.75
								2.1		4.2		1.05
								1.05		1.05		1.4
								1.75		3.85		1.05
								1.05		2.1		1.05
								1.4		2.45		1.05
								3.5		1.05		1.05
								2.45		3.85		1.4
								2.45		3.85		1.05
								1.4		1.05		1.05
								1.05		1.05		1.05
								1.05		3.85		1.05
								1.75		1.05		1.05
								1.05		1.05		1.4
								1.05		1.05		1.05
								1.75		1.4		1.05
								2.8		5.25		1.75
								2.45		2.45		1.05
								1.05		3.5		1.75
								1.4		1.05		1.05
								2.1		1.05		1.4
								3.15		1.4		1.05
								2.8		1.05		2.1
								1.05		1.4		1.75
								1.75		1.4		1.05
								1.05		1.05		1.05
								2.8		1.05		1.4
								1.4		1.05		2.8
								1.4		1.05		1.05
								1.4		1.05		1.75
								1.05		1.05		1.05
								1.05		1.05		2.1
								1.4		1.05		1.4
								1.4		1.4		1.05
								1.05		1.75		1.4
								2.1		1.05		1.05
								1.05		1.4		2.45
								1.05		1.05		1.05
								1.75		1.4		1.05
								1.05		1.05		2.45
								1.05		1.75		1.4
								1.4		1.05		1.4
								1.05		1.05		1.05
								1.05		2.1		2.1
								1.75		1.4		1.4
								1.4		1.05		2.8
								1.05		1.05		1.05
								1.05		1.05		1.4
								1.4		1.05		1.05
								1.4		1.05		3.15
								1.05		1.05		1.75
								1.05		1.05		1.05
								1.4		1.05		2.1
								1.05		2.45		1.05
								1.05		1.4		1.4
								1.05		1.05		2.8
								1.75		1.05		3.85
								1.4		2.45		2.1
								1.75		1.05		1.05
								1.75		1.05		1.05
								1.4		1.05		1.05
								1.75		1.05		2.1
								2.8		1.75		1.05
								3.15		1.4		1.05
								3.15		1.05		1.05
								2.45		1.05		1.75
								1.75		1.75		1.05
								1.05		1.05		1.4
								1.4		1.75		1.05
								1.05		1.75		1.05
								1.75		1.05		1.75
								1.75		1.4		1.05
								1.4		1.05		1.05
								1.4		1.4		1.05
								1.05		1.05		1.05
								1.05		1.4		1.05
								3.85		1.05		1.4
								2.8		1.05		1.05
								2.8		1.75		1.05
								2.1		2.45		1.75
								1.75		1.05		1.4
								1.75		1.4		2.45
								1.4		1.75		3.15
								1.05		1.75		1.4
								1.75		1.05		2.1
								1.4		1.05		3.5
								1.4		2.45		1.05
								2.45		1.4		1.05
								1.05		1.75		1.4
								1.05		2.45		1.4
								1.4		1.05		1.05
								1.4		2.8		1.75
								1.4		1.05		1.4
								1.05		1.05		1.05
								2.1		1.05		1.75
								1.05		1.75		1.4
								1.05		1.75		1.4
								2.1		1.05		1.75
								1.75		3.85		2.1
								2.8		1.75		2.1
								1.05		1.75		1.4
								1.4		1.05		1.75
								2.1		2.8		1.4
								1.4		3.85		1.05
								1.05		1.05		1.4
								1.4		1.4		3.5
								2.45		1.05		1.05
								1.05		1.75		4.9
								1.75		4.2		1.05
								1.4		3.85		1.4
								1.75		2.45		1.05
								1.4		1.75		1.05
								1.05		4.2		2.1
								1.75		1.05		1.4
								1.4		1.05		1.75
								1.4		3.85		2.45
								1.4		1.05		1.05
								1.05		2.8		2.45
								2.8		1.75		1.05
								1.05		2.1		1.05
								1.05		2.1		2.1
								1.4		4.9		2.8
								1.05		1.4		2.45
								1.4		1.75		1.4
								2.1		2.1		2.45
								1.4		1.4		2.8
								1.75		1.05		2.8
								2.45		1.4		1.05
								1.05		2.1		1.4
								1.4		1.05		1.4
								1.4		1.05		1.05
								1.4		1.75		1.05
								1.75		3.15		2.45
								1.05		1.05		3.5
								2.45		1.4		1.05
								2.45		1.75		5.6
								1.05		1.75		1.05
								1.4		1.4		1.05
								2.8		1.75		4.2
								1.05		3.85		1.05
								1.05		1.4		1.4
								1.4		3.5		2.45
								1.05		1.75		1.4
								1.75		1.05		1.05
								1.4		1.05		1.05
								2.45		2.45		3.5
								1.4		1.4		2.45
										1.4		1.05
										1.05		4.55
										1.75		1.4
										1.4		1.75
										2.45		3.15
										2.1		3.15
										1.75		1.75
										1.05		4.55
										2.1		1.4
										2.45		2.45
										4.55		4.2
										1.4		1.05
										1.4		2.1
										1.4		4.9
										1.05		1.4
										1.05		1.05
										1.4		1.4
										1.05		1.75
										1.4		1.05
										1.05		2.8
										1.75		1.05
										1.05		1.4
										1.05		1.4
										1.4		2.45
										1.05		1.05
										1.4		2.1
										1.4		4.9
										1.4		1.4
										1.05		1.75
										1.4		1.75
										1.05		1.05
										1.75		1.4
										1.4		1.05
										1.4		1.4
										1.4		1.05
										2.45		4.55
										1.75		2.1
										2.1		2.1
										2.1		1.4
										1.4		3.15
										1.4		1.75
										1.4		2.8
										1.4		2.45
										1.05		1.75
										1.05		2.45
										1.05		7.35
										1.4		2.8
										1.05		1.75
										2.45		2.45
										1.05		1.05
										2.1		1.05
										2.8		1.05
										1.05		1.05
										1.05		1.75
										1.05		1.05
										1.4		1.4
										2.45		2.1
										1.05		1.05
										1.05		1.75
										1.4		1.05
										1.75		2.45
										1.75		1.4
										1.75		1.4
										1.75		1.05
										2.8		1.75
										1.75		1.05
										1.75		1.05
										3.5		1.75
										1.05		1.4
										1.75		1.4
										2.8		1.05
										2.45		1.05
										2.1		1.05
										1.4		2.45
										4.55		1.4
										1.75		1.05
										1.05		3.85
										1.05		2.8
										1.4		1.4
										3.85		1.05
										1.05		1.05
										1.05		1.05
										2.1		1.75
										1.05		2.1
										1.4		1.05
										1.4		2.8
										1.05		1.4
										1.4		2.45
										1.4		1.05
										1.75		1.05
										3.85		2.1
										1.05		1.05
										1.05		1.75
										1.05		4.9
										1.4		1.4
										2.45		1.05
										2.1		2.45
										1.75		1.05
										5.6		1.05
										1.4		1.05
										1.05		2.8
										1.05		1.75
										1.4		1.4
										1.75		1.4
										1.05		1.05
										1.05		1.05
										1.75		1.05
										1.05		1.05
										1.4		1.75
										1.05		1.75
										5.95		2.45
										1.05		7
										1.4		1.05
										1.05		1.05
										1.05		1.05
										2.45		1.4
										1.05		2.45
										1.05		2.8
										1.4		3.5
										1.75		1.4
										1.05		1.4
										2.1		1.4
										1.75		1.05
										3.15		2.45
										1.05		1.05
										1.05		4.55
										1.75		2.45
										2.8		2.45
										1.05		4.2
										1.05		4.9
										1.4		1.4
										1.4		1.4
										1.4		2.1
										1.05		1.75
										1.75		1.05
										1.05		1.75
										1.05		1.05
										1.75		1.05
										1.4		1.4
										1.4		1.4
										1.75		2.1
										2.45		3.5
										1.05		1.05
										1.05		1.05
										1.4		1.75
										1.05		3.85
										2.45		3.85
										1.4		1.05
										1.05		3.5
										3.5		1.75
										1.05		1.4
										1.05		1.75
										4.9		1.75
										3.85		1.4
										1.05		2.45
										3.15		1.05
										1.75		2.8
										1.4		1.75
										1.4		2.1
										1.05		1.4
										1.75		2.8
										3.15		1.05
										1.75		1.4
										1.4		1.4
										2.45		5.6
												1.75
												3.15
												1.05
												1.05
												1.75
												1.4
												2.45
												2.8
												3.15
												2.45
												1.05
												1.05
												1.05
												1.4
												1.4
												1.4
												1.75
												1.05
												1.05
												1.05
												1.4
												1.05
												2.8
												1.05
												1.4
												1.05
												1.75
												2.8
												1.05
												1.4
												1.4
												1.05
												1.75
												1.05
												1.05
												1.4
												2.45
												1.05
												1.05
												1.05
												1.05
												1.4
												1.4
												1.75
												1.05
												2.45
												1.4
												1.05
												2.1
												2.8
												1.4
												1.05
												1.05
												2.1
												1.05
												2.45
												3.5
												3.15
												1.05
												1.75
												1.75
												1.05
												2.1
												3.85
												2.45
												1.75
												1.05
												1.4
												1.05
												2.1
												1.4
												3.85
												1.05
												1.05
												1.75
												2.1
												1.75
												1.05
												1.75
												1.75
												2.45
												1.05
												2.45
												1.75
												1.05
												1.4
												2.45
												1.75
												1.4
												2.1
												1.4
												1.05
												2.45
												1.4
												1.05
												2.1
												2.45
												2.45
												1.05
												1.4
												1.05
												1.75
												1.75
												1.05
												1.75
												1.4
												2.8
												1.4
												1.05
												1.05
												1.05
												1.4

## Sheet: Sup. Fig. 1
			Sup. Fig. 1m
			Values used in the graph
			time (sec)	Intensity (arbitrary unit)		time (sec)	Intensity (arbitrary unit)		time (sec)	Intensity (arbitrary unit)
			0	736.408		0	913.808		0	1137.97
			0.05	728.773		0.05	975.659		0.05	856.226
			0.1	899.232		0.1	924.114		0.1	688.951
			0.15	1194.54		0.15	918.959		0.15	911.986
			0.2	571.153		0.2	904.061		0.2	1095.85
			0.25	350.821		0.25	916.365		0.25	875.608
			0.3	653.513		0.3	880.744		0.3	1188.83
			0.35	685.163		0.35	907.977		0.35	887.491
			0.4	789.28		0.4	577.425		0.4	641.533
			0.45	768.897		0.45	999.689		0.45	787.014
			0.5	589.986		0.5	980.301		0.5	1073.57
			0.55	603.204		0.55	812.509		0.55	873.887
			0.6	498.913		0.6	538.46		0.6	763.487
			0.65	716.676		0.65	696.347		0.65	1030.97
			0.7	654.866		0.7	942.433		0.7	862.163
			0.75	561.396		0.75	633.899		0.75	923.926
			0.8	650.782		0.8	751.904		0.8	879.12
			0.85	438.747		0.85	850.952		0.85	860.384
			0.9	640.849		0.9	634.28		0.9	722.983
			0.95	687.569		0.95	741.847		0.95	600.874
			1	1090.99		1	400.682		1	901.898
			1.05	534.899		1.05	325.637		1.05	736.582
			1.1	338.863		1.1	321.594		1.1	698.27
			1.15	694.519		1.15	277.606		1.15	1088.66
			1.2	567.195		1.2	391.348		1.2	700.267
			1.25	836.193		1.25	386.226		1.25	1003.82
			1.3	473.844		1.3	549.697		1.3	961.994
			1.35	597.406		1.35	499.521		1.35	760.359
			1.4	576.401		1.4	645.616		1.4	849.346
			1.45	250.276		1.45	254.464		1.45	847.843
			1.5	453.36		1.5	397.251		1.5	790.17
			1.55	629.354		1.55	239.674		1.55	706.647
			1.6	665.675		1.6	477.703		1.6	1046.95
			1.65	863.468		1.65	464.77		1.65	901.148
			1.7	878.256		1.7	434.306		1.7	827.387
			1.75	344.265		1.75	737.82		1.75	830.766
			1.8	758.862		1.8	622.908		1.8	787.53
			1.85	655.8		1.85	447.578		1.85	798.389
			1.9	819.762		1.9	316.124		1.9	1084.75
			1.95	950.698		1.95	467.774		1.95	719.991
			2	242.737		2	489.095		2	461.825
			2.05	282.302		2.05	328.768		2.05	612.795
			2.1	853.893		2.1	513.967		2.1	521.832
			2.15	229.027		2.15	328.901		2.15	707.01
			2.2	555.507		2.2	177.483		2.2	681.24
			2.25	579.571		2.25	236.024		2.25	584.051
			2.3	903.594		2.3	338.168		2.3	621.951
			2.35	950.297		2.35	449.743		2.35	688.797
			2.4	432.87		2.4	420.484		2.4	538.132
			2.45	675.379		2.45	331.568		2.45	577.649
			2.5	-144.412		2.5	540.514		2.5	709.92
			2.55	-181.834		2.55	493.847		2.55	669.117
			2.6	-79.7197		2.6	484.188		2.6	670.945
			2.65	-186.357		2.65	668.964		2.65	612.613
			2.7	-200.923		2.7	407.802		2.7	363.126
			2.75	-154.875		2.75	277.668		2.75	645.939
			2.8	-88.3751		2.8	556.744		2.8	658.582
			2.85	-260.983		2.85	487.02		2.85	401.533
			2.9	-111.974		2.9	271.121		2.9	837.959
			2.95	28.2209		2.95	449.992		2.95	682.587
			3	-158.792		3	554.867		3	641.489
			3.05	-209.581		3.05	551.747		3.05	668.991
			3.1	-191.941		3.1	475.665		3.1	574.259
			3.15	-86.4332		3.15	465.986		3.15	740.337
			3.2	-119.317		3.2	343.926		3.2	549.169
			3.25	-190.409		3.25	645.097		3.25	628.178
			3.3	-88.4155		3.3	495.102		3.3	623.913
			3.35	-216.283		3.35	242.617		3.35	753.482
			3.4	-143.44		3.4	341.72		3.4	795.099
			3.45	-177.683		3.45	247.145		3.45	570.253
			3.5	-184.455		3.5	400.54		3.5	687.919
			3.55	-160.307		3.55	869.834		3.55	649.483
			3.6	-20.8126		3.6	523.867		3.6	520.002
			3.65	-257.202		3.65	479.506		3.65	705.074
			3.7	-228.389		3.7	406.199		3.7	546.335
			3.75	-90.2713		3.75	540.231		3.75	691.663
			3.8	-213.481		3.8	373.53		3.8	638.801
			3.85	-58.599		3.85	555.491		3.85	589.545
			3.9	-153.89		3.9	415.698		3.9	612.941
			3.95	-52.2328		3.95	601.519		3.95	379.924
			4	-200.75		4	297.987		4	349.149
			4.05	-201.469		4.05	533.391		4.05	195.121
			4.1	-195.524		4.1	597.169		4.1	476.196
			4.15	-257.427		4.15	610.379		4.15	323.19
			4.2	-46.7597		4.2	448.981		4.2	312.251
			4.25	-93.5146		4.25	731.883		4.25	464.748
			4.3	-137.644		4.3	605.921		4.3	250.137
			4.35	-235.726		4.35	690.496		4.35	405.496
			4.4	-197.81		4.4	186.766		4.4	506.82
			4.45	-204.573		4.45	679.783		4.45	216.864
			4.5	-172.079		4.5	754.585		4.5	364.207
			4.55	-293.569		4.55	365.605		4.55	431.145
			4.6	-193.919		4.6	537.8		4.6	212.638
			4.65	-166.62		4.65	527.987		4.65	200.608
			4.7	-129.875		4.7	273.316		4.7	244.397
			4.75	-183.728		4.75	573.322		4.75	288.943
			4.8	-161.746		4.8	411.035		4.8	229.63
			4.85	-163.484		4.85	483.574		4.85	-16.615
			4.9	-166.652		4.9	710.033		4.9	148.925
			4.95	-175.158		4.95	510.323		4.95	-12.055
			5	-99.3766		5	501.778		5	25.589
			5.05	-62.4119		5.05	671.464		5.05	50.085
			5.1	-189.41		5.1	604.003		5.1	31.193
			5.15	-49.7341		5.15	698.618		5.15	35.483
			5.2	-179.734		5.2	330.117		5.2	-3.504
			5.25	-164.114		5.25	656.296		5.25	39.539
			5.3	-166.417		5.3	494.074		5.3	5.939
			5.35	-193.472		5.35	576.918		5.35	38.647
			5.4	-39.6793		5.4	601.33		5.4	-11.751
			5.45	-94.716		5.45	631.254		5.45	11.767
			5.5	-65.7286		5.5	510.936		5.5	-22.118
			5.55	19.7896		5.55	515.314		5.55	167.882
			5.6	-158.338		5.6	298.507		5.6	-71.655
			5.65	-237.592		5.65	802.709		5.65	101.034
			5.7	-134.258		5.7	349.504		5.7	99.585
			5.75	-199.532		5.75	203.55		5.75	227.982
			5.8	-123.372		5.8	460.757		5.8	-54.162
			5.85	-64.3571		5.85	421.481		5.85	-121.113
			5.9	-28.2825		5.9	309.804		5.9	97.398
			5.95	-172.202		5.95	585.562		5.95	-37.654
			6	-173.682		6	375.474		6	53.123
			6.05	-258.417		6.05	435.023		6.05	-20.301
			6.1	-125.422		6.1	629.284		6.1	115.473
			6.15	-131.578		6.15	401.952		6.15	120.952
			6.2	-163.972		6.2	400.526		6.2	-43.42
			6.25	-98.9002		6.25	374.123		6.25	12.637
			6.3	-119.034		6.3	356.371		6.3	-65.737
			6.35	-78.5957		6.35	411.708		6.35	161.222
			6.4	-146.079		6.4	406.305		6.4	94.872
			6.45	-103.305		6.45	310.858		6.45	67.155
			6.5	-299.889		6.5	295.821		6.5	32.632
			6.55	-222.152		6.55	557.036		6.55	-49.774
			6.6	-157.805		6.6	586.024		6.6	58.51
			6.65	-60.9913		6.65	291.711		6.65	5.468
			6.7	-163.101		6.7	469.306		6.7	-33.424
			6.75	-186.409		6.75	380.655		6.75	-67.021
			6.8	-259.498		6.8	475.048		6.8	25.886
			6.85	-207.27		6.85	916.561		6.85	-57.222
			6.9	-298.721		6.9	464.855		6.9	138.395
			6.95	-61.6947		6.95	690.893		6.95	2.136
			7	-205.161		7	521.427		7	119.265
			7.05	-190.148		7.05	522.039		7.05	-24.529
			7.1	-96.0407		7.1	350.59		7.1	45.806
			7.15	-196.429		7.15	314.234		7.15	-38.576
			7.2	-240.595		7.2	822.95		7.2	70.518
			7.25	-205.087		7.25	272.534		7.25	-81.736
			7.3	-157.694		7.3	608.013		7.3	98.094
			7.35	-212.584		7.35	340.283		7.35	-72.095
			7.4	-224.561		7.4	640.569		7.4	80.137
			7.45	-107.403		7.45	783.921		7.45	179.651
			7.5	-140.477		7.5	406.135		7.5	89.108
			7.55	-36.6306		7.55	461.302		7.55	-69.968
			7.6	46.5203		7.6	414.425		7.6	58.236
			7.65	-98.7506		7.65	426.08		7.65	93.54
			7.7	-55.2527		7.7	903.052		7.7	-52.137
			7.75	-101.294		7.75	623.502		7.75	147.394
			7.8	-186.432		7.8	444.172		7.8	-21.152
			7.85	-109.528		7.85	610.441		7.85	-126.018
			7.9	-150.693		7.9	741.322		7.9	6.24
			7.95	-44.8645		7.95	535.478		7.95	73.37
			8	-82.0634		8	217.335		8	24.011
			8.05	-61.9539		8.05	519.612		8.05	89.261
			8.1	-206.914		8.1	552.451		8.1	-16.333
			8.15	-25.773		8.15	58.754		8.15	27.43
			8.2	-185.08		8.2	790.262		8.2	0.181
			8.25	-303.171		8.25	1005.48		8.25	34.235
			8.3	-177.786		8.3	360.934		8.3	-8.795
			8.35	-155.948		8.35	561.389		8.35	41.308
			8.4	-220.761		8.4	857.363		8.4	95.065
			8.45	-260.726		8.45	427.258		8.45	167.501
			8.5	-72.511		8.5	354.064		8.5	83.524
			8.55	-88.2061		8.55	496.852		8.55	-8.283
			8.6	-135.187		8.6	345.697		8.6	-0.006
			8.65	-116.196		8.65	390.101		8.65	70.452
			8.7	-48.8623		8.7	407.197		8.7	-91.586
			8.75	-117.485		8.75	489.961		8.75	117.528
			8.8	-29.2314		8.8	556.382		8.8	-11.483
			8.85	-14.3863		8.85	439.834		8.85	20.996
			8.9	27.857		8.9	299.871		8.9	163.79
			8.95	-88.0681		8.95	199.585		8.95	-26.847
			9	-62.5673		9	481.697		9	41.886
			9.05	-235.865		9.05	388.687		9.05	23.795
			9.1	-188.89		9.1	482.043		9.1	102.124
			9.15	-232.299		9.15	396.542		9.15	62.651
			9.2	-120.416		9.2	568.034		9.2	44.088
			9.25	-171.499		9.25	443.57		9.25	-0.782
			9.3	-90.7078		9.3	514.108		9.3	185.946
			9.35	-58.5863		9.35	611.338		9.35	149.311
			9.4	-142.162		9.4	594.197		9.4	-58.532
			9.45	-365.75		9.45	647.711		9.45	105.035
			9.5	-157.006		9.5	295.474		9.5	-30.877
			9.55	-222.357		9.55	363.123		9.55	-27.255
			9.6	-153.059		9.6	469.68		9.6	144.194
			9.65	-42.9856		9.65	550.116		9.65	31.576
			9.7	-163.45		9.7	381.804		9.7	0.155
			9.75	-250.251		9.75	501.182		9.75	256.263
			9.8	-230.997		9.8	646.478		9.8	103.668
			9.85	-69.9005		9.85	384.838		9.85	-30.189
			9.9	-119.848		9.9	370.055		9.9	40.326
			9.95	-189.131		9.95	375.821		9.95	140.713
			10	-228.969		10	453.288		10	-15.766
			10.05	-81.5467		10.05	237.335		10.05	4.821
			10.1	-102.975		10.1	515.799		10.1	75.475
			10.15	-305.049		10.15	74.312		10.15	94.771
			10.2	-52.142		10.2	-39.272		10.2	93.485
			10.25	-166.864		10.25	28.588		10.25	-68.493
			10.3	45.7492		10.3	36.173		10.3	102.74
			10.35	-200.319		10.35	153.798		10.35	208.122
			10.4	-102.335		10.4	-55.535		10.4	7.005
			10.45	-127.233		10.45	22.778		10.45	10.372
			10.5	-145.418		10.5	-18.777		10.5	49.25
			10.55	-163.376		10.55	-92.409		10.55	70.402
			10.6	-160.573		10.6	27.101		10.6	-54.521
			10.65	-137.271		10.65	57.096		10.65	139.637
			10.7	-156.817		10.7	169.17		10.7	-73.37
			10.75	-237.939		10.75	250.51		10.75	54.483
			10.8	-137.142		10.8	165.446		10.8	88.284
			10.85	-63.7434		10.85	131.705		10.85	82.732
			10.9	-57.6277		10.9	-48.855		10.9	54.713
			10.95	-181.561		10.95	-85.797		10.95	74.23
			11	-153.12		11	89.263		11	2.857
			11.05	-159.749		11.05	-41.284		11.05	142.419
			11.1	-110.254		11.1	-45.227		11.1	-49.578
			11.15	-109.101		11.15	23.487		11.15	51.865
			11.2	-178.36		11.2	170.584		11.2	178.584
			11.25	-60.7164		11.25	89.545		11.25	102.194
			11.3	-115.2		11.3	75.091		11.3	35.01
			11.35	-201.401		11.35	-45.255		11.35	29.61
			11.4	-79.3077		11.4	61.939		11.4	68.129
			11.45	-151.204		11.45	199.695		11.45	-18.819
			11.5	-97.9164		11.5	-80.455		11.5	208.329
			11.55	-133.03		11.55	110.818		11.55	189.737
			11.6	-73.0555		11.6	7.412		11.6	49.277
			11.65	-60.6548		11.65	107.638		11.65	77.693
			11.7	-219.665		11.7	-162.168		11.7	-4.682
			11.75	-180.004		11.75	41.228		11.75	-21.259
			11.8	-114.462		11.8	17.343		11.8	99.181
			11.85	-213.558		11.85	63.346		11.85	83.778
			11.9	-105.184		11.9	-40.152		11.9	69.199
			11.95	-53.8667		11.95	143.601		11.95	-164.21
			12	19.039		12	109.081		12	12.108

[truncated: 7 more sheets: Sup. Fig. 2, Sup. Fig. 3, Sup. Fig. 4, Sup. Fig. 5, Sup. Fig. 6, Sup. Fig. 7, Sup. Fig. 8]
